# Supplementary material for: Shotgun Sequencing Analysis of Trypanosoma cruzi I Sylvio X10/1 and Comparison with T. cruzi VI CL Brener
Source: PLoS Negl Trop Dis. 2011 Mar 8;5(3):e984. doi: 10.1371/journal.pntd.0000984 (PMC3050914; doi:10.1371/journal.pntd.0000984)
Supplement: Table S2 — Evolutionary analysis and specific genes. An Excel file containing three sheets: A) Contains dN/dS estimates for Sylvio X10/1 versus Esmeraldo and Sylvio X10/1 versus non-Esmeraldo, along with product descriptions and information about signal peptides and transmembrane domains. B) Contain detailed results from the McDonald-Kreitman test, for those genes that were subject to this analysis. C) A list of CL Brener open reading frames that were not identified in Sylvio X10/1. (3.37 MB XLS) [file pntd.0000984.s003.xls]

## Sheet: dNdS estimates
Gene id CL Brener	Gene id Sylvio	Comparison	Product description	Transmembrane domains	Signal peptide/anchor	Length (bp)	dN	dS	dN/dS
Tc00.1047053506375.110	TCSYLVIO_2118	SYLVIO-ESMERALDO	(H )-ATPase G subunit, putative	0	No	333	0.004	0.0524	0.0755
Tc00.1047053510993.10	TCSYLVIO_2118	SYLVIO-NONESMERALDO	(H )-ATPase G subunit, putative	0	No	333	0	0.0314	0
Tc00.1047053509157.60	TCSYLVIO_5633	SYLVIO-ESMERALDO	1-acyl-sn-glycerol-3-phosphate acyltransferase, putative	1	Yes	810	0.015	0.0406	0.3696
Tc00.1047053510723.29	TCSYLVIO_5633	SYLVIO-NONESMERALDO	1-acyl-sn-glycerol-3-phosphate acyltransferase, putative	1	Yes	648	0.0147	0.0307	0.4792
Tc00.1047053508209.100	TCSYLVIO_3648	SYLVIO-ESMERALDO	10 kDa heat shock protein, putative	0	No	300	0.0044	0.0903	0.0485
Tc00.1047053509505.50	TCSYLVIO_3648	SYLVIO-NONESMERALDO	10 kDa heat shock protein, putative	1	Yes	540	0.0044	0.0659	0.0667
Tc00.1047053511589.130	TCSYLVIO_1371	SYLVIO-ESMERALDO	14-3-3 protein, putative	0	No	786	0.0017	0.0837	0.0198
Tc00.1047053506775.80	TCSYLVIO_3100	SYLVIO-ESMERALDO	14-3-3 protein, putative	0	No	756	0.0016	0.1005	0.0156
Tc00.1047053508851.180	TCSYLVIO_1371	SYLVIO-NONESMERALDO	14-3-3 protein, putative	0	No	786	0.0016	0.0254	0.0631
Tc00.1047053511167.90	TCSYLVIO_3100	SYLVIO-NONESMERALDO	14-3-3 protein, putative	0	No	756	0.0032	0.0492	0.0648
Tc00.1047053511017.20	TCSYLVIO_4007	SYLVIO-NONESMERALDO	2,3-bisphosphoglycerate-independent phosphoglycerate mutase, putative	0	No	2100	0.0033	0.0371	0.0904
Tc00.1047053506247.330	TCSYLVIO_6346	SYLVIO-NONESMERALDO	2,3-bisphosphoglycerate-independent phosphoglycerate mutase, putative	0	No	1662	0.005	0.027	0.1846
Tc00.1047053509941.100	TCSYLVIO_9174	SYLVIO-NONESMERALDO	2,4-dienoyl-coa reductase fadh1, putative	0	No	2079	0.0052	0.0641	0.0811
Tc00.1047053510303.210	TCSYLVIO_3269	SYLVIO-NONESMERALDO	2,4-dienoyl-coa reductase-like protein, putative	0	No	2151	0.0061	0.0369	0.1656
Tc00.1047053511071.140	TCSYLVIO_2760	SYLVIO-ESMERALDO	2-amino-3-ketobutyrate coenzyme A ligase, putative	0	No	1212	0.009	0.0323	0.2793
Tc00.1047053511899.40	TCSYLVIO_2759	SYLVIO-NONESMERALDO	2-amino-3-ketobutyrate coenzyme A ligase, putative	0	No	1212	0.0011	0.0297	0.0373
Tc00.1047053506457.60	TCSYLVIO_61	SYLVIO-ESMERALDO	2-aminoethylphosphonate:pyruvateaminotransferase- likeprotein,putative	0	No	1200	0.0032	0.042	0.0769
Tc00.1047053509693.100	TCSYLVIO_61	SYLVIO-NONESMERALDO	2-aminoethylphosphonate:pyruvateaminotransferase- likeprotein,putative	0	No	1200	0.0055	0.032	0.1718
Tc00.1047053505807.180	TCSYLVIO_4372	SYLVIO-ESMERALDO	2-hydroxy-3-oxopropionate reductase, putative	0	No	906	0.0135	0.0265	0.508
Tc00.1047053507017.40	TCSYLVIO_4372	SYLVIO-NONESMERALDO	2-hydroxy-3-oxopropionate reductase, putative	0	No	906	0.0043	0.0143	0.3026
Tc00.1047053510717.30	TCSYLVIO_998	SYLVIO-ESMERALDO	2-oxoglutarate dehydrogenase E1 component, putative	0	No	3018	0.0115	0.0452	0.2541
Tc00.1047053506337.70	TCSYLVIO_998	SYLVIO-NONESMERALDO	2-oxoglutarate dehydrogenase E1 component, putative	0	No	3018	0.0054	0.0323	0.168
Tc00.1047053503793.10	TCSYLVIO_7252	SYLVIO-ESMERALDO	2-oxoglutarate dehydrogenase subunit, putative	0	No	1011	0.0092	0.0207	0.4459
Tc00.1047053510797.10	TCSYLVIO_7252	SYLVIO-NONESMERALDO	2-oxoglutarate dehydrogenase subunit, putative	0	No	3021	0.0059	0.0324	0.1832
Tc00.1047053506025.60	TCSYLVIO_4035	SYLVIO-ESMERALDO	2-oxoglutarate dehydrogenase, E2 component, dihydrolipoamide succinyltransferase, putative	0	No	1212	0.0035	0.0276	0.1267
Tc00.1047053503935.20	TCSYLVIO_4035	SYLVIO-NONESMERALDO	2-oxoglutarate dehydrogenase, E2 component, dihydrolipoamide succinyltransferase, putative	0	No	1176	0.0059	0.0394	0.1491
Tc00.1047053508781.110	TCSYLVIO_141	SYLVIO-ESMERALDO	2-oxoisovalerate dehydrogenase alpha subunit, putative	0	No	1293	0.0113	0.036	0.313
Tc00.1047053506853.50	TCSYLVIO_141	SYLVIO-NONESMERALDO	2-oxoisovalerate dehydrogenase alpha subunit, putative	0	No	1293	0.0078	0.0283	0.2753
Tc00.1047053511469.100	TCSYLVIO_6801	SYLVIO-ESMERALDO	2-oxoisovalerate dehydrogenase beta subunit, mitochondrial precursor, putative	0	No	1104	0.0054	0.0407	0.1331
Tc00.1047053506295.160	TCSYLVIO_6801	SYLVIO-NONESMERALDO	2-oxoisovalerate dehydrogenase beta subunit, mitochondrial precursor, putative	0	No	1104	0.007	0.0233	0.3024
Tc00.1047053510259.50	TCSYLVIO_1893	SYLVIO-ESMERALDO	21 kDa cyclophilin, putative,PPIase, putative,rotamase, putative,peptidyl-prolyl cis-trans isomerase, putative	0	No	588	0.0112	0.0293	0.3834
Tc00.1047053507671.30	TCSYLVIO_5349	SYLVIO-ESMERALDO	25 kDa translation elongation factor 1-beta	0	No	666	0.0115	0.085	0.1349
Tc00.1047053506201.39	TCSYLVIO_5349	SYLVIO-NONESMERALDO	25 kDa translation elongation factor 1-beta, putative	0	No	666	0.0095	0.0694	0.1371
Tc00.1047053510311.70	TCSYLVIO_6178	SYLVIO-ESMERALDO	26S protease regulatory subunit, putative,serine peptidase, Clan SJ, family S16, putative	0	No	1194	0.0023	0.0536	0.0423
Tc00.1047053510265.20	TCSYLVIO_6178	SYLVIO-NONESMERALDO	26S protease regulatory subunit, putative,serine peptidase, Clan SJ, family S16, putative	0	No	1194	0	0.0289	0
Tc00.1047053508409.9	TCSYLVIO_5830	SYLVIO-NONESMERALDO	26S proteasome regulatory non-ATPase subunit, putative	0	No	846	0.0161	0.0218	0.7395
Tc00.1047053506859.110	TCSYLVIO_571	SYLVIO-ESMERALDO	3'a2rel-related protein, putative	1	Yes	888	0.0393	0.0396	0.9916
Tc00.1047053511815.80	TCSYLVIO_571	SYLVIO-NONESMERALDO	3'a2rel-related protein, putative	1	Yes	888	0.0182	0.0268	0.6788
Tc00.1047053507107.40	TCSYLVIO_4217	SYLVIO-ESMERALDO	3,2-trans-enoyl-CoA isomerase, mitochondrial precursor, putative	0	Yes	1056	0.008	0.0683	0.1179
Tc00.1047053509261.30	TCSYLVIO_4217	SYLVIO-NONESMERALDO	3,2-trans-enoyl-CoA isomerase, mitochondrial precursor, putative	1	Yes	1194	0.011	0.0386	0.2849
Tc00.1047053510645.30	TCSYLVIO_5817	SYLVIO-NONESMERALDO	3,2-trans-enoyl-CoA isomerase, mitochondrial precursor, putative	0	No	882	0.0033	0.0151	0.2154
Tc00.1047053506147.60	TCSYLVIO_7506	SYLVIO-ESMERALDO	3-demethylubiquinone-9 3-methyltransferase, putative	0	No	816	0.0086	0.0448	0.1919
Tc00.1047053508461.30	TCSYLVIO_7506	SYLVIO-NONESMERALDO	3-demethylubiquinone-9 3-methyltransferase, putative	0	No	816	0.0017	0.0342	0.0508
Tc00.1047053509167.20	TCSYLVIO_4728	SYLVIO-ESMERALDO	3-hydroxy-3-methylglutaryl-CoA reductase, putative	1	No	1356	0.0042	0.0149	0.2784
Tc00.1047053506831.40	TCSYLVIO_4728	SYLVIO-NONESMERALDO	3-hydroxy-3-methylglutaryl-CoA reductase, putative	1	No	1305	0.0052	0.0516	0.1012
Tc00.1047053510507.20	TCSYLVIO_2170	SYLVIO-ESMERALDO	3-ketoacyl-CoA thiolase, putative	0	No	1311	0.0096	0.0419	0.2294
Tc00.1047053509463.30	TCSYLVIO_2170	SYLVIO-NONESMERALDO	3-ketoacyl-CoA thiolase, putative	0	No	1311	0.0054	0.0326	0.1649
Tc00.1047053506773.40	TCSYLVIO_3076	SYLVIO-ESMERALDO	3-methylcrotonoyl-CoA carboxylase beta subunit, putative	0	No	1848	0.014	0.0435	0.3229
Tc00.1047053508799.170	TCSYLVIO_3076	SYLVIO-NONESMERALDO	3-methylcrotonoyl-CoA carboxylase beta subunit, putative	0	No	1848	0.0069	0.0286	0.242
Tc00.1047053504835.20	TCSYLVIO_4130	SYLVIO-ESMERALDO	3-methylcrotonyl-CoA carboxylase, putative	0	No	2037	0.007	0.0398	0.1753
Tc00.1047053509913.10	TCSYLVIO_4130	SYLVIO-NONESMERALDO	3-methylcrotonyl-CoA carboxylase, putative	0	No	2037	0.0057	0.0178	0.3203
Tc00.1047053504427.70	TCSYLVIO_2140	SYLVIO-ESMERALDO	3-oxo-5-alpha-steroid 4-dehydrogenase, putative	4	Yes	1038	0.0261	0.0331	0.7904
Tc00.1047053509331.70	TCSYLVIO_2140	SYLVIO-NONESMERALDO	3-oxo-5-alpha-steroid 4-dehydrogenase, putative	4	Yes	1014	0.0126	0.0244	0.515
Tc00.1047053511627.150	TCSYLVIO_2423	SYLVIO-ESMERALDO	3-oxoacyl-(acyl-carrier protein) reductase, putative	0	No	723	0.004	0.0319	0.1265
Tc00.1047053507801.90	TCSYLVIO_2423	SYLVIO-NONESMERALDO	3-oxoacyl-(acyl-carrier protein) reductase, putative	0	No	723	0.0037	0.0276	0.1347
Tc00.1047053511419.50	TCSYLVIO_9411	SYLVIO-ESMERALDO	3-phosphoglycerate kinase, glycosomal;evidence=Inferred from Sequence Orthology	0	No	1509	0.004	0.0615	0.0655
Tc00.1047053505999.100	TCSYLVIO_9411	SYLVIO-NONESMERALDO	3-phosphoglycerate kinase, glycosomal;evidence=Inferred from Sequence Orthology	0	No	1509	0.004	0.0449	0.09
Tc00.1047053508461.420	TCSYLVIO_7553	SYLVIO-NONESMERALDO	30S Ribosomal protein S17, putative	0	No	927	0.0045	0.0566	0.0798
Tc00.1047053504009.40	TCSYLVIO_1830	SYLVIO-ESMERALDO	33 kDa inner dynein arm light chain, axonemal, putative	0	No	1095	0.0196	0.0288	0.6799
Tc00.1047053507049.170	TCSYLVIO_1830	SYLVIO-NONESMERALDO	33 kDa inner dynein arm light chain, axonemal, putative	0	No	1095	0.0052	0.0312	0.1677
Tc00.1047053511577.40	TCSYLVIO_4853	SYLVIO-ESMERALDO	35 kDa cyclophilin, putative,PPIase, putative,rotamase, putative,peptidyl-prolyl cis-trans isomerase, putative	0	No	924	0.006	0.0448	0.1343
Tc00.1047053504797.100	TCSYLVIO_4853	SYLVIO-NONESMERALDO	35 kDa cyclophilin, putative,PPIase, putative,rotamase, putative,peptidyl-prolyl cis-trans isomerase, putative	0	No	924	0.0043	0.0476	0.0896
Tc00.1047053506885.400	TCSYLVIO_7448	SYLVIO-ESMERALDO	40 kDa cyclophilin, putative,PPIase, putative,rotamase, putative,peptidyl-prolyl cis-trans isomerase, putative	0	No	1062	0	0.0304	0
Tc00.1047053503687.40	TCSYLVIO_7448	SYLVIO-NONESMERALDO	40 kDa cyclophilin, putative,PPIase, putative,rotamase, putative,peptidyl-prolyl cis-trans isomerase, putative	0	No	1062	0.0037	0.0291	0.1266
Tc00.1047053506861.30	TCSYLVIO_656	SYLVIO-ESMERALDO	40S ribosomal protein L14, putative	0	No	540	0.0024	0.0692	0.0341
Tc00.1047053511825.200	TCSYLVIO_656	SYLVIO-NONESMERALDO	40S ribosomal protein L14, putative	2	Yes	864	0.0024	0.057	0.0417
Tc00.1047053507837.50	TCSYLVIO_151	SYLVIO-ESMERALDO	40S ribosomal protein S11, putative	0	No	528	0.0059	0.0634	0.0927
Tc00.1047053508319.70	TCSYLVIO_151	SYLVIO-NONESMERALDO	40S ribosomal protein S11, putative	0	No	519	0.003	0.0546	0.0553
Tc00.1047053508551.20	TCSYLVIO_6392	SYLVIO-ESMERALDO	40S ribosomal protein S12, putative	0	No	426	0	0.0239	0
Tc00.1047053506181.59	TCSYLVIO_702	SYLVIO-ESMERALDO	40S ribosomal protein S12, putative	0	No	423	0	0.0589	0
Tc00.1047053508231.20	TCSYLVIO_6392	SYLVIO-NONESMERALDO	40S ribosomal protein S12, putative	0	No	426	0.0067	0.0408	0.164
Tc00.1047053503395.50	TCSYLVIO_702	SYLVIO-NONESMERALDO	40S ribosomal protein S12, putative	0	No	423	0	0.0173	0
Tc00.1047053510029.70	TCSYLVIO_8019	SYLVIO-ESMERALDO	40S ribosomal protein S13, putative	0	No	453	0	0.112	0
Tc00.1047053511291.90	TCSYLVIO_8019	SYLVIO-NONESMERALDO	40S ribosomal protein S13, putative	0	No	453	0.0028	0.1089	0.0253
Tc00.1047053506945.230	TCSYLVIO_4771	SYLVIO-ESMERALDO	40S ribosomal protein S14, putative	0	No	432	0	0.0211	0
Tc00.1047053508823.50	TCSYLVIO_3841	SYLVIO-NONESMERALDO	40S ribosomal protein S14, putative	0	No	432	0	0.0865	0
Tc00.1047053511809.99	TCSYLVIO_538	SYLVIO-NONESMERALDO	40S ribosomal protein S15, putative	0	No	456	0	0.0216	0
Tc00.1047053508041.30	TCSYLVIO_3004	SYLVIO-ESMERALDO	40S ribosomal protein S15A, putative	0	No	435	0	0.0586	0
Tc00.1047053506297.330	TCSYLVIO_3004	SYLVIO-NONESMERALDO	40S ribosomal protein S15A, putative	0	No	390	0.0034	0.0221	0.1517
Tc00.1047053507513.60	TCSYLVIO_3612	SYLVIO-NONESMERALDO	40S ribosomal protein S16, putative	0	No	447	0.0087	0.0404	0.2165
Tc00.1047053507513.70	TCSYLVIO_3613	SYLVIO-NONESMERALDO	40S ribosomal protein S16, putative	0	No	447	0.0058	0.0406	0.1431
Tc00.1047053508827.70	TCSYLVIO_4051	SYLVIO-NONESMERALDO	40S ribosomal protein S17, putative	1	Yes	588	0.0051	0.1258	0.0406
Tc00.1047053511287.120	TCSYLVIO_8056	SYLVIO-NONESMERALDO	40S ribosomal protein S2, putative	0	No	789	0	0.0247	0
Tc00.1047053510101.430	TCSYLVIO_3053	SYLVIO-ESMERALDO	40S ribosomal protein S21, putative	0	No	753	0.0131	0.0427	0.3059
Tc00.1047053507765.70	TCSYLVIO_3053	SYLVIO-NONESMERALDO	40S ribosomal protein S21, putative	0	No	714	0.015	0.0395	0.3809
Tc00.1047053506963.14	TCSYLVIO_1396	SYLVIO-ESMERALDO	40S ribosomal protein S27, putative	0	No	258	0	0.0991	0
Tc00.1047053509353.30	TCSYLVIO_9237	SYLVIO-NONESMERALDO	40S ribosomal protein S3, putative	0	No	642	0	0.068	0
Tc00.1047053506413.20	TCSYLVIO_2568	SYLVIO-ESMERALDO	40S ribosomal protein S33, putative	1	Yes	357	0.0205	0.0611	0.3348
Tc00.1047053506413.30	TCSYLVIO_2569	SYLVIO-ESMERALDO	40S ribosomal protein S33, putative	1	Yes	336	0.008	0.0368	0.2163
Tc00.1047053511237.50	TCSYLVIO_2568	SYLVIO-NONESMERALDO	40S ribosomal protein S33, putative	1	Yes	354	0.0118	0.0649	0.1816
Tc00.1047053511237.60	TCSYLVIO_2569	SYLVIO-NONESMERALDO	40S ribosomal protein S33, putative	1	Yes	336	0.0164	0.0227	0.7232
Tc00.1047053503635.68	TCSYLVIO_6835	SYLVIO-NONESMERALDO	40S ribosomal protein S3A, putative	0	No	783	0.0046	0.1577	0.0289
Tc00.1047053511051.50	TCSYLVIO_797	SYLVIO-ESMERALDO	40S ribosomal protein S4, putative	0	No	819	0	0.0451	0
Tc00.1047053509683.117	TCSYLVIO_797	SYLVIO-NONESMERALDO	40S ribosomal protein S4, putative	0	No	819	0	0.0311	0
Tc00.1047053510101.170	TCSYLVIO_3022	SYLVIO-ESMERALDO	40S ribosomal protein S5, putative	0	No	570	0.006	0.0244	0.2461
Tc00.1047053510101.180	TCSYLVIO_3023	SYLVIO-ESMERALDO	40S ribosomal protein S5, putative	0	No	570	0	0.0285	0
Tc00.1047053510769.49	TCSYLVIO_7799	SYLVIO-ESMERALDO	40S ribosomal protein S6, putative	0	No	750	0.0033	0.0497	0.0668
Tc00.1047053506241.170	TCSYLVIO_7799	SYLVIO-NONESMERALDO	40S ribosomal protein S6, putative	0	No	750	0	0.0503	0
Tc00.1047053511069.10	TCSYLVIO_2771	SYLVIO-ESMERALDO	40S ribosomal protein S8, putative	0	Yes	792	0.0568	0.1309	0.4343
Tc00.1047053506249.60	TCSYLVIO_6374	SYLVIO-ESMERALDO	40S ribosomal protein S8, putative	0	No	780	0.0033	0.0638	0.0525
Tc00.1047053511903.110	TCSYLVIO_2771	SYLVIO-NONESMERALDO	40S ribosomal protein S8, putative	0	No	663	0.0037	0.0136	0.2704
Tc00.1047053508231.200	TCSYLVIO_6374	SYLVIO-NONESMERALDO	40S ribosomal protein S8, putative	0	No	780	0.0032	0.0329	0.0974
Tc00.1047053508543.30	TCSYLVIO_1527	SYLVIO-NONESMERALDO	40S ribosomal protein S9, putative	0	No	570	0.0026	0.0225	0.1144
Tc00.1047053509825.14	TCSYLVIO_1090	SYLVIO-ESMERALDO	40S ribosomal protein SA, putative	0	No	735	0	0.0793	0
Tc00.1047053503719.20	TCSYLVIO_1090	SYLVIO-NONESMERALDO	40S ribosomal protein SA, putative	0	No	735	0	0.046	0
Tc00.1047053507817.80	TCSYLVIO_3817	SYLVIO-ESMERALDO	5'-3' exonuclease XNRA, putative,exoribonuclease 1, putative	0	No	2535	0.0139	0.035	0.3989
Tc00.1047053511305.10	TCSYLVIO_1229	SYLVIO-ESMERALDO	5'-3' exonuclease XRNB, putative,exoribonuclease 2, putative	2	No	2937	0.0132	0.0345	0.3816
Tc00.1047053507221.80	TCSYLVIO_2146	SYLVIO-NONESMERALDO	5'-3' exonuclease XRNC, putative	0	No	1740	0.0091	0.0232	0.3945
Tc00.1047053504427.130	TCSYLVIO_2146	SYLVIO-ESMERALDO	5'-3' exonuclease XRNC, putative,exoribonuclease 2, putative	0	No	2640	0.0106	0.0306	0.3474
Tc00.1047053507641.80	TCSYLVIO_9656	SYLVIO-ESMERALDO	5'-3' exonuclease XRND, putative,exoribonuclease 2, putative	0	No	2421	0.0102	0.0384	0.2663
Tc00.1047053511273.59	TCSYLVIO_8240	SYLVIO-NONESMERALDO	5-oxoprolinase, putative	0	No	2247	0.0061	0.0372	0.1651
Tc00.1047053506657.79	TCSYLVIO_291	SYLVIO-ESMERALDO	50S ribosomal protein L16, putative	0	No	498	0	0.0295	0
Tc00.1047053511247.18	TCSYLVIO_291	SYLVIO-NONESMERALDO	50S ribosomal protein L16, putative	0	No	498	0	0.0222	0
Tc00.1047053506743.30	TCSYLVIO_2717	SYLVIO-ESMERALDO	50S ribosomal protein L17, putative	0	No	903	0.0029	0.0188	0.1548
Tc00.1047053422921.20	TCSYLVIO_2717	SYLVIO-NONESMERALDO	50S ribosomal protein L17, putative	0	No	582	0	0.0403	0
Tc00.1047053507053.10	TCSYLVIO_5061	SYLVIO-NONESMERALDO	50S ribosomal protein L7Ae, putative	0	No	444	0	0.129	0
Tc00.1047053508153.340	TCSYLVIO_6082	SYLVIO-NONESMERALDO	6-phospho-1-fructokinase, putative	0	No	1455	0.004	0.0209	0.1895
Tc00.1047053508569.130	TCSYLVIO_1513	SYLVIO-ESMERALDO	6-phosphofructo-2-kinase/fructose-2,6-biphosphata se,putative	0	No	2247	0.0301	0.0539	0.5586
Tc00.1047053508207.230	TCSYLVIO_3682	SYLVIO-ESMERALDO	6-phosphofructo-2-kinase/fructose-2,6-biphosphata se,putative	2	Yes	2115	0.0051	0.0571	0.0901
Tc00.1047053508181.20	TCSYLVIO_6149	SYLVIO-ESMERALDO	6-phosphofructo-2-kinase/fructose-2,6-biphosphata se,putative	0	No	3069	0.0247	0.0491	0.5037
Tc00.1047053503733.20	TCSYLVIO_1513	SYLVIO-NONESMERALDO	6-phosphofructo-2-kinase/fructose-2,6-biphosphata se,putative	0	No	2247	0.02	0.0517	0.3867
Tc00.1047053509509.30	TCSYLVIO_3682	SYLVIO-NONESMERALDO	6-phosphofructo-2-kinase/fructose-2,6-biphosphata se,putative	2	Yes	2106	0.0025	0.0512	0.0483
Tc00.1047053510737.10	TCSYLVIO_7614	SYLVIO-ESMERALDO	6-phosphogluconate dehydrogenase, decarboxylating, putative	0	No	840	0.0071	0.0278	0.255
Tc00.1047053510663.70	TCSYLVIO_7614	SYLVIO-NONESMERALDO	6-phosphogluconate dehydrogenase, decarboxylating, putative	0	No	1431	0	0.0226	0
Tc00.1047053503713.30	TCSYLVIO_2723	SYLVIO-ESMERALDO	6-phosphogluconolactonase, putative	0	No	789	0.0209	0.0664	0.3144
Tc00.1047053503945.40	TCSYLVIO_2723	SYLVIO-NONESMERALDO	6-phosphogluconolactonase, putative	0	No	789	0.0128	0.0172	0.7425
Tc00.1047053508355.250	TCSYLVIO_7305	SYLVIO-NONESMERALDO	60S acidic ribosomal protein P0	0	No	969	0	0.0589	0
Tc00.1047053508355.250	TCSYLVIO_7305	SYLVIO-NONESMERALDO	60S acidic ribosomal protein P0	0	No	969	0.0029	0.0422	0.0678
Tc00.1047053505977.26	TCSYLVIO_9220	SYLVIO-ESMERALDO	60S acidic ribosomal protein P2, putative	0	Yes	336	0.0047	0.0504	0.0939
Tc00.1047053506595.100	TCSYLVIO_4779	SYLVIO-NONESMERALDO	60S acidic ribosomal protein P2, putative	0	Yes	321	0.0102	0.0501	0.2036
Tc00.1047053508307.170	TCSYLVIO_10000	SYLVIO-ESMERALDO	60S acidic ribosomal protein, putative	0	No	687	0.002	0.0387	0.0518
Tc00.1047053510823.70	TCSYLVIO_3751	SYLVIO-NONESMERALDO	60S acidic ribosomal protein, putative	0	Yes	327	0.0045	0.0389	0.1167
Tc00.1047053506963.10	TCSYLVIO_1395	SYLVIO-ESMERALDO	60S ribosomal protein L10a, putative	0	No	660	0.0028	0.0639	0.0441
Tc00.1047053511277.160	TCSYLVIO_8193	SYLVIO-NONESMERALDO	60S ribosomal protein L10a, putative	0	No	642	0.0028	0.064	0.044
Tc00.1047053511277.160	TCSYLVIO_8193	SYLVIO-NONESMERALDO	60S ribosomal protein L10a, putative	0	No	642	0	0.0445	0
Tc00.1047053511277.160	TCSYLVIO_8193	SYLVIO-NONESMERALDO	60S ribosomal protein L10a, putative	0	No	642	0	0.0523	0
Tc00.1047053511277.160	TCSYLVIO_8193	SYLVIO-NONESMERALDO	60S ribosomal protein L10a, putative	0	No	642	0	0.0563	0
Tc00.1047053508197.10	TCSYLVIO_9307	SYLVIO-NONESMERALDO	60S ribosomal protein L11, putative	0	No	576	0	0.0288	0
Tc00.1047053510755.129	TCSYLVIO_7744	SYLVIO-ESMERALDO	60S ribosomal protein L12, putative	0	Yes	594	0	0.0417	0
Tc00.1047053508413.44	TCSYLVIO_7746	SYLVIO-NONESMERALDO	60S ribosomal protein L12, putative	0	No	492	0	0.055	0
Tc00.1047053508413.44	TCSYLVIO_7746	SYLVIO-NONESMERALDO	60S ribosomal protein L12, putative	0	No	492	0	0.0426	0
Tc00.1047053510323.30	TCSYLVIO_6076	SYLVIO-ESMERALDO	60S ribosomal protein L13, putative	0	No	654	0	0.0119	0
Tc00.1047053506739.150	TCSYLVIO_3732	SYLVIO-ESMERALDO	60S ribosomal protein L13a, putative	0	No	666	0.0027	0.1068	0.0249
Tc00.1047053506315.50	TCSYLVIO_5346	SYLVIO-ESMERALDO	60S ribosomal protein L13a, putative	0	No	666	0.0049	0.0468	0.1047
Tc00.1047053507673.20	TCSYLVIO_5347	SYLVIO-ESMERALDO	60S ribosomal protein L13a, putative	1	Yes	846	0	0.0939	0
Tc00.1047053506315.50	TCSYLVIO_5346	SYLVIO-NONESMERALDO	60S ribosomal protein L13a, putative	0	No	666	0	0.0626	0
Tc00.1047053503449.10	TCSYLVIO_2991	SYLVIO-ESMERALDO	60S ribosomal protein L17, putative	0	No	498	0	0.0722	0
Tc00.1047053503449.10	TCSYLVIO_2991	SYLVIO-ESMERALDO	60S ribosomal protein L17, putative	0	No	498	0.0038	0.013	0.2921
Tc00.1047053506213.80	TCSYLVIO_8067	SYLVIO-ESMERALDO	60S ribosomal protein L17, putative	0	No	498	0.0028	0.0698	0.0408
Tc00.1047053509875.210	TCSYLVIO_2991	SYLVIO-NONESMERALDO	60S ribosomal protein L17, putative	0	No	498	0	0.0296	0
Tc00.1047053509875.210	TCSYLVIO_2991	SYLVIO-NONESMERALDO	60S ribosomal protein L17, putative	0	No	498	0.0038	0.0552	0.0682
Tc00.1047053511287.30	TCSYLVIO_8067	SYLVIO-NONESMERALDO	60S ribosomal protein L17, putative	0	No	498	0.0028	0.0538	0.0521
Tc00.1047053504147.20	TCSYLVIO_6506	SYLVIO-ESMERALDO	60S ribosomal protein L18, putative	0	No	579	0.0048	0.0603	0.0795
Tc00.1047053506181.50	TCSYLVIO_704	SYLVIO-ESMERALDO	60S ribosomal protein L18, putative	0	No	894	0	0.0844	0
Tc00.1047053506181.50	TCSYLVIO_704	SYLVIO-ESMERALDO	60S ribosomal protein L18, putative	0	No	894	0	0.104	0
Tc00.1047053503395.40	TCSYLVIO_704	SYLVIO-NONESMERALDO	60S ribosomal protein L18, putative	0	No	969	0	0.0365	0
Tc00.1047053503395.40	TCSYLVIO_704	SYLVIO-NONESMERALDO	60S ribosomal protein L18, putative	0	No	969	0.0029	0.0345	0.0832
Tc00.1047053511001.120	TCSYLVIO_6849	SYLVIO-ESMERALDO	60S ribosomal protein L18a, putative	0	No	537	0	0.0729	0
Tc00.1047053508175.329	TCSYLVIO_3201	SYLVIO-NONESMERALDO	60S ribosomal protein L19, putative	0	No	1116	0	0.0147	0
Tc00.1047053511181.100	TCSYLVIO_7140	SYLVIO-ESMERALDO	60S ribosomal protein L2, putative	0	No	780	0.0031	0.0697	0.044
Tc00.1047053508299.60	TCSYLVIO_7140	SYLVIO-NONESMERALDO	60S ribosomal protein L2, putative	0	No	780	0.0031	0.0573	0.0537
Tc00.1047053510719.160	TCSYLVIO_1020	SYLVIO-ESMERALDO	60S ribosomal protein L22, putative	0	No	390	0	0.0996	0
Tc00.1047053504147.120	TCSYLVIO_9812	SYLVIO-ESMERALDO	60S ribosomal protein L22, putative	0	No	390	0.0031	0.1014	0.0302
Tc00.1047053509747.20	TCSYLVIO_1020	SYLVIO-NONESMERALDO	60S ribosomal protein L22, putative	0	No	390	0	0.0649	0
Tc00.1047053508461.480	TCSYLVIO_7561	SYLVIO-NONESMERALDO	60S ribosomal protein L23, putative	0	No	417	0	0.031	0
Tc00.1047053509151.140	TCSYLVIO_3218	SYLVIO-ESMERALDO	60S ribosomal protein L23a, putative	0	No	678	0.0105	0.0801	0.1312
Tc00.1047053508175.146	TCSYLVIO_3218	SYLVIO-NONESMERALDO	60S ribosomal protein L23a, putative	0	No	582	0.0076	0.0779	0.0976
Tc00.1047053510101.240	TCSYLVIO_3030	SYLVIO-ESMERALDO	60S ribosomal protein L24, putative	0	No	573	0.0136	0.0325	0.4179
Tc00.1047053506297.94	TCSYLVIO_3030	SYLVIO-NONESMERALDO	60S ribosomal protein L24, putative	0	No	573	0.0065	0.0382	0.1699
Tc00.1047053511067.20	TCSYLVIO_2773	SYLVIO-ESMERALDO	60S ribosomal protein L26, putative	0	No	429	0	0.0842	0
Tc00.1047053510761.14	TCSYLVIO_9632	SYLVIO-ESMERALDO	60S ribosomal protein L26, putative	0	No	429	0	0.0853	0
Tc00.1047053511903.130	TCSYLVIO_2773	SYLVIO-NONESMERALDO	60S ribosomal protein L26, putative	0	No	429	0	0.0307	0
Tc00.1047053506297.270	TCSYLVIO_3011	SYLVIO-NONESMERALDO	60S ribosomal protein L28, putative	0	No	438	0.0027	0.0435	0.0628
Tc00.1047053506959.120	TCSYLVIO_6818	SYLVIO-NONESMERALDO	60S ribosomal protein L30, putative	0	No	315	0	0.0574	0
Tc00.1047053506959.130	TCSYLVIO_6819	SYLVIO-NONESMERALDO	60S ribosomal protein L30, putative	0	No	315	0	0.0393	0
Tc00.1047053511145.20	TCSYLVIO_183	SYLVIO-ESMERALDO	60S ribosomal protein L32, putative	0	No	399	0	0.1422	0
Tc00.1047053510769.90	TCSYLVIO_7803	SYLVIO-ESMERALDO	60S ribosomal protein L32, putative	0	No	396	0	0.1194	0
Tc00.1047053504069.30	TCSYLVIO_183	SYLVIO-NONESMERALDO	60S ribosomal protein L32, putative	0	No	399	0	0.1117	0
Tc00.1047053506241.100	TCSYLVIO_7804	SYLVIO-NONESMERALDO	60S ribosomal protein L32, putative	0	No	396	0.003	0.079	0.0385
Tc00.1047053510767.20	TCSYLVIO_7789	SYLVIO-ESMERALDO	60S Ribosomal protein L36, putative	0	No	342	0	0.1127	0
Tc00.1047053511145.46	TCSYLVIO_188	SYLVIO-ESMERALDO	60S ribosomal protein L37a, putative	0	No	270	0	0.0518	0
Tc00.1047053504069.56	TCSYLVIO_188	SYLVIO-NONESMERALDO	60S ribosomal protein L37a, putative	0	No	270	0	0.0475	0
Tc00.1047053503643.3	TCSYLVIO_5936	SYLVIO-ESMERALDO	60S ribosomal protein L4, putative	0	No	486	0.0026	0.0307	0.0846
Tc00.1047053504121.30	TCSYLVIO_5936	SYLVIO-NONESMERALDO	60S ribosomal protein L4, putative	0	No	1122	0.0044	0.0468	0.093
Tc00.1047053507105.40	TCSYLVIO_5535	SYLVIO-ESMERALDO	60S ribosomal protein L44, putative	0	No	318	0	0.0328	0
Tc00.1047053509583.4	TCSYLVIO_826	SYLVIO-ESMERALDO	60S ribosomal protein L44, putative	0	No	294	0.0086	0.0514	0.1677
Tc00.1047053506815.60	TCSYLVIO_5535	SYLVIO-NONESMERALDO	60S ribosomal protein L44, putative	0	No	318	0	0.0342	0
Tc00.1047053510765.60	TCSYLVIO_9576	SYLVIO-ESMERALDO	60S ribosomal protein L5, putative	0	No	927	0	0.0225	0
Tc00.1047053509671.80	TCSYLVIO_9576	SYLVIO-NONESMERALDO	60S ribosomal protein L5, putative	0	No	927	0	0.0111	0
Tc00.1047053507709.50	TCSYLVIO_6618	SYLVIO-ESMERALDO	60S ribosomal protein L6, putative	0	No	579	0.013	0.094	0.1381
Tc00.1047053506577.54	TCSYLVIO_6618	SYLVIO-NONESMERALDO	60S ribosomal protein L6, putative	0	No	579	0.013	0.079	0.1652
Tc00.1047053504949.14	TCSYLVIO_6619	SYLVIO-NONESMERALDO	60S ribosomal protein L6, putative	0	No	579	0.0079	0.1154	0.0683
Tc00.1047053507993.130	TCSYLVIO_8150	SYLVIO-ESMERALDO	60S ribosomal protein L7, putative	0	No	888	0.0097	0.0392	0.247
Tc00.1047053511277.570	TCSYLVIO_8150	SYLVIO-NONESMERALDO	60S ribosomal protein L7, putative	0	No	888	0.0049	0.0301	0.163
Tc00.1047053506401.320	TCSYLVIO_1551	SYLVIO-ESMERALDO	60S ribosomal protein L7a, putative	0	No	957	0.0038	0.011	0.3446
Tc00.1047053506401.320	TCSYLVIO_1551	SYLVIO-ESMERALDO	60S ribosomal protein L7a, putative	0	No	957	0.0313	0.1107	0.2831
Tc00.1047053510835.40	TCSYLVIO_1551	SYLVIO-NONESMERALDO	60S ribosomal protein L7a, putative	0	No	945	0	0.0222	0
Tc00.1047053510835.40	TCSYLVIO_1551	SYLVIO-NONESMERALDO	60S ribosomal protein L7a, putative	0	No	945	0.0148	0.1304	0.1136
Tc00.1047053511729.40	TCSYLVIO_4746	SYLVIO-ESMERALDO	60S ribosomal protein L9, putative	0	No	567	0	0.0526	0
Tc00.1047053506835.30	TCSYLVIO_4746	SYLVIO-NONESMERALDO	60S ribosomal protein L9, putative	0	No	567	0.0025	0.0354	0.0709
Tc00.1047053506605.150	TCSYLVIO_236	SYLVIO-ESMERALDO	60S ribosomal protein, putative	0	Yes	552	0.0054	0.0474	0.1134
Tc00.1047053511239.140	TCSYLVIO_236	SYLVIO-NONESMERALDO	60S ribosomal protein, putative	0	Yes	555	0	0.0407	0
Tc00.1047053510663.30	TCSYLVIO_7619	SYLVIO-NONESMERALDO	60S ribosomal subunit protein L31, putative	0	No	564	0.0021	0.0443	0.0479
Tc00.1047053511215.119	TCSYLVIO_9867	SYLVIO-ESMERALDO	69 kDa paraflagellar rod protein, putative	0	No	1800	0.0027	0.0979	0.0274
Tc00.1047053510229.20	TCSYLVIO_5228	SYLVIO-ESMERALDO	8-oxoguanine DNA glycosylase, putative	0	No	1344	0.0166	0.0533	0.3117
Tc00.1047053506559.170	TCSYLVIO_5228	SYLVIO-NONESMERALDO	8-oxoguanine DNA glycosylase, putative	1	Yes	1458	0.0108	0.0273	0.3942
Tc00.1047053506499.190	TCSYLVIO_8551	SYLVIO-ESMERALDO	90 kDa surface protein, putative	5	Yes	1737	0.0977	0.0841	1.1619
Tc00.1047053511803.20	TCSYLVIO_3998	SYLVIO-ESMERALDO	A/G-specific adenine glycosylase, putative,MutY-Nth family DNA glycosylase, putative	0	No	1353	0.0127	0.0311	0.4063
Tc00.1047053511745.20	TCSYLVIO_4637	SYLVIO-ESMERALDO	AAA ATPase, putative	0	No	2349	0.0116	0.0462	0.2517
Tc00.1047053506755.160	TCSYLVIO_8913	SYLVIO-ESMERALDO	AAA ATPase, putative	0	No	3642	0.0098	0.0477	0.2059
Tc00.1047053509233.70	TCSYLVIO_894	SYLVIO-ESMERALDO	AAA ATPase, putative	0	No	2628	0.012	0.0436	0.2744
Tc00.1047053509233.70	TCSYLVIO_894	SYLVIO-ESMERALDO	AAA ATPase, putative	0	No	2628	0.0225	0.0654	0.3432
Tc00.1047053510359.170	TCSYLVIO_8913	SYLVIO-NONESMERALDO	AAA ATPase, putative	0	No	3642	0.0049	0.0335	0.1465
Tc00.1047053509437.50	TCSYLVIO_894	SYLVIO-NONESMERALDO	AAA ATPase, putative	0	No	2631	0.013	0.0504	0.2586
Tc00.1047053509437.50	TCSYLVIO_894	SYLVIO-NONESMERALDO	AAA ATPase, putative	0	No	2631	0.02	0.0292	0.6845
Tc00.1047053510431.150	TCSYLVIO_10099	SYLVIO-ESMERALDO	ABC transporter, putative	4	No	1905	0.0074	0.04	0.1842
Tc00.1047053506579.10	TCSYLVIO_10612	SYLVIO-ESMERALDO	ABC transporter, putative	6	No	2100	0.0106	0.0742	0.1429
Tc00.1047053506567.60	TCSYLVIO_1846	SYLVIO-ESMERALDO	ABC transporter, putative	0	No	1902	0.0126	0.0444	0.2845
Tc00.1047053508809.30	TCSYLVIO_2288	SYLVIO-ESMERALDO	ABC transporter, putative	1	No	3723	0.0131	0.0305	0.4279
Tc00.1047053508809.30	TCSYLVIO_2288	SYLVIO-ESMERALDO	ABC transporter, putative	1	No	3723	0.0244	0.0421	0.579
Tc00.1047053510381.20	TCSYLVIO_3137	SYLVIO-ESMERALDO	ABC transporter, putative	0	No	909	0.0074	0.036	0.2052
Tc00.1047053511537.8	TCSYLVIO_5472	SYLVIO-ESMERALDO	ABC transporter, putative	4	No	954	0.027	0.0443	0.6102
Tc00.1047053507105.70	TCSYLVIO_5538	SYLVIO-ESMERALDO	ABC transporter, putative	4	No	3081	0.0247	0.0309	0.799
Tc00.1047053510149.80	TCSYLVIO_5878	SYLVIO-ESMERALDO	ABC transporter, putative	12	No	5595	0.0127	0.035	0.3621
Tc00.1047053504867.20	TCSYLVIO_6214	SYLVIO-ESMERALDO	ABC transporter, putative	0	No	2169	0.0076	0.024	0.3188
Tc00.1047053506249.70	TCSYLVIO_6375	SYLVIO-ESMERALDO	ABC transporter, putative	5	No	1995	0.01	0.059	0.1701
Tc00.1047053504881.50	TCSYLVIO_9260	SYLVIO-ESMERALDO	ABC transporter, putative	13	No	5184	0.0132	0.0546	0.2427
Tc00.1047053507093.260	TCSYLVIO_9760	SYLVIO-ESMERALDO	ABC transporter, putative	5	No	1983	0.0024	0.0492	0.0483
Tc00.1047053506925.530	TCSYLVIO_9883	SYLVIO-ESMERALDO	ABC transporter, putative	3	No	1992	0.0125	0.042	0.2978
Tc00.1047053507241.39	TCSYLVIO_10612	SYLVIO-NONESMERALDO	ABC transporter, putative	0	No	870	0.0029	0.0437	0.0675
Tc00.1047053507049.50	TCSYLVIO_1846	SYLVIO-NONESMERALDO	ABC transporter, putative	0	Yes	1902	0.0093	0.0312	0.2962
Tc00.1047053509331.200	TCSYLVIO_2127	SYLVIO-NONESMERALDO	ABC transporter, putative	9	Yes	3510	0.0122	0.0445	0.2732
Tc00.1047053506619.90	TCSYLVIO_2288	SYLVIO-NONESMERALDO	ABC transporter, putative	1	No	3723	0.0094	0.0223	0.4241
Tc00.1047053506619.90	TCSYLVIO_2288	SYLVIO-NONESMERALDO	ABC transporter, putative	1	No	3723	0.0247	0.0258	0.9568
Tc00.1047053506905.40	TCSYLVIO_3137	SYLVIO-NONESMERALDO	ABC transporter, putative	0	No	909	0.0045	0.0348	0.1285
Tc00.1047053511501.30	TCSYLVIO_4520	SYLVIO-NONESMERALDO	ABC transporter, putative	0	No	1506	0.012	0.0272	0.442
Tc00.1047053511021.70	TCSYLVIO_5472	SYLVIO-NONESMERALDO	ABC transporter, putative	5	No	2205	0.0083	0.018	0.4577
Tc00.1047053506817.20	TCSYLVIO_5538	SYLVIO-NONESMERALDO	ABC transporter, putative	4	No	2997	0.0108	0.0174	0.6238
Tc00.1047053506989.30	TCSYLVIO_5878	SYLVIO-NONESMERALDO	ABC transporter, putative	12	No	5598	0.0079	0.034	0.2321
Tc00.1047053507951.280	TCSYLVIO_5921	SYLVIO-NONESMERALDO	ABC transporter, putative	6	No	2079	0.0135	0.0356	0.3779
Tc00.1047053510943.80	TCSYLVIO_6214	SYLVIO-NONESMERALDO	ABC transporter, putative	0	No	2169	0.0041	0.0246	0.1674
Tc00.1047053508231.190	TCSYLVIO_6375	SYLVIO-NONESMERALDO	ABC transporter, putative	5	No	1995	0.0072	0.0447	0.1616
Tc00.1047053509693.190	TCSYLVIO_70	SYLVIO-NONESMERALDO	ABC transporter, putative	6	No	1950	0.0107	0.0262	0.4079
Tc00.1047053508897.30	TCSYLVIO_7971	SYLVIO-NONESMERALDO	ABC transporter, putative	0	No	1782	0	0.0345	0
Tc00.1047053510045.20	TCSYLVIO_9260	SYLVIO-NONESMERALDO	ABC transporter, putative	13	No	5184	0.0077	0.0297	0.2589
Tc00.1047053504103.100	TCSYLVIO_6509	SYLVIO-ESMERALDO	ABC1 protein, putative	0	No	1674	0.0183	0.0405	0.4518
Tc00.1047053503847.90	TCSYLVIO_6509	SYLVIO-NONESMERALDO	ABC1 protein, putative	0	No	1566	0.0133	0.0311	0.4282
Tc00.1047053508369.50	TCSYLVIO_4150	SYLVIO-ESMERALDO	acetyl-CoA carboxylase, putative	0	No	2613	0.0141	0.0427	0.3296
Tc00.1047053474937.9	TCSYLVIO_4150	SYLVIO-NONESMERALDO	acetyl-CoA carboxylase, putative	0	No	1689	0.0082	0.0306	0.2697
Tc00.1047053504427.110	TCSYLVIO_2144	SYLVIO-ESMERALDO	acetyl-CoA synthetase, putative	0	No	2031	0.0057	0.032	0.1769
Tc00.1047053509331.30	TCSYLVIO_2144	SYLVIO-NONESMERALDO	acetyl-CoA synthetase, putative	0	No	2031	0.0064	0.0261	0.2468
Tc00.1047053508971.40	TCSYLVIO_1576	SYLVIO-NONESMERALDO	acetylornithine deacetylase-like, putative	0	No	1185	0.0045	0.0568	0.0792
Tc00.1047053508831.120	TCSYLVIO_4082	SYLVIO-ESMERALDO	acetyltransferase, putative	0	No	444	0.003	0.0985	0.0304
Tc00.1047053504867.40	TCSYLVIO_6216	SYLVIO-ESMERALDO	acetyltransferase, putative	0	No	609	0.0023	0.0237	0.0964
Tc00.1047053507611.290	TCSYLVIO_6305	SYLVIO-ESMERALDO	acetyltransferase, putative	0	No	846	0.0072	0.0239	0.2996
Tc00.1047053509805.200	TCSYLVIO_8269	SYLVIO-ESMERALDO	acetyltransferase, putative	0	No	1155	0.0225	0.043	0.5221
Tc00.1047053509769.110	TCSYLVIO_9704	SYLVIO-ESMERALDO	acetyltransferase, putative	0	No	2007	0.0098	0.0342	0.2871
Tc00.1047053511671.70	TCSYLVIO_4082	SYLVIO-NONESMERALDO	acetyltransferase, putative	0	No	444	0.0128	0.0317	0.4049
Tc00.1047053510943.100	TCSYLVIO_6216	SYLVIO-NONESMERALDO	acetyltransferase, putative	0	No	609	0.0023	0.0117	0.196
Tc00.1047053507723.110	TCSYLVIO_6305	SYLVIO-NONESMERALDO	acetyltransferase, putative	0	No	846	0.0214	0.0514	0.4155
Tc00.1047053503939.10	TCSYLVIO_8269	SYLVIO-NONESMERALDO	acetyltransferase, putative	0	No	1155	0.0187	0.0424	0.4409
Tc00.1047053507747.230	TCSYLVIO_3535	SYLVIO-ESMERALDO	acid phosphatase type 5, putative	1	Yes	1485	0.0308	0.0637	0.4829
Tc00.1047053510181.100	TCSYLVIO_6786	SYLVIO-ESMERALDO	acid phosphatase, putative	0	Yes	1377	0.0069	0.036	0.192
Tc00.1047053503431.60	TCSYLVIO_6786	SYLVIO-NONESMERALDO	acid phosphatase, putative	0	Yes	1359	0.0084	0.0206	0.4057
Tc00.1047053504797.10	TCSYLVIO_4841	SYLVIO-NONESMERALDO	acidocalcisomal exopolyphosphatase, putative	0	No	1149	0.0116	0.0326	0.357
Tc00.1047053503613.60	TCSYLVIO_3119	SYLVIO-ESMERALDO	acidocalcisomal pyrophosphatase, putative	0	No	1242	0.0103	0.0384	0.2692
Tc00.1047053511165.40	TCSYLVIO_3119	SYLVIO-NONESMERALDO	acidocalcisomal pyrophosphatase, putative	0	No	1242	0.007	0.0298	0.2351
Tc00.1047053507129.10	TCSYLVIO_5586	SYLVIO-ESMERALDO	actin 2, putative	0	No	1176	0.0046	0.0478	0.0963
Tc00.1047053507969.50	TCSYLVIO_5586	SYLVIO-NONESMERALDO	actin 2, putative	0	No	1176	0.0057	0.0409	0.1404
Tc00.1047053504151.60	TCSYLVIO_2183	SYLVIO-ESMERALDO	actin interacting protein-like protein, putative	0	No	1554	0.013	0.0277	0.4678
Tc00.1047053503841.40	TCSYLVIO_6867	SYLVIO-ESMERALDO	actin, putative	0	No	1278	0.0045	0.0321	0.1402
Tc00.1047053510127.79	TCSYLVIO_9385	SYLVIO-ESMERALDO	actin, putative	0	No	1023	0	0.0521	0
Tc00.1047053510127.79	TCSYLVIO_9385	SYLVIO-ESMERALDO	actin, putative	0	No	1023	0	0.0403	0
Tc00.1047053510945.30	TCSYLVIO_2952	SYLVIO-NONESMERALDO	actin, putative	0	No	1170	0.0038	0.0351	0.1089
Tc00.1047053510573.10	TCSYLVIO_9384	SYLVIO-NONESMERALDO	actin, putative	0	No	864	0	0.0578	0
Tc00.1047053510571.30	TCSYLVIO_9385	SYLVIO-NONESMERALDO	actin, putative	0	No	1128	0	0.0244	0
Tc00.1047053510719.110	TCSYLVIO_1015	SYLVIO-ESMERALDO	actin-like protein, putative	0	No	1143	0.0204	0.0356	0.5736
Tc00.1047053506405.30	TCSYLVIO_5087	SYLVIO-ESMERALDO	actin-like protein, putative	0	No	1116	0.0079	0.038	0.2084
Tc00.1047053506695.10	TCSYLVIO_6112	SYLVIO-ESMERALDO	actin-like protein, putative	0	No	981	0.0044	0.0422	0.1039
Tc00.1047053506733.50	TCSYLVIO_768	SYLVIO-ESMERALDO	actin-like protein, putative	0	No	1284	0.0054	0.0311	0.1752
Tc00.1047053508951.29	TCSYLVIO_9007	SYLVIO-ESMERALDO	actin-like protein, putative	0	No	1500	0.0136	0.0526	0.2578
Tc00.1047053508277.330	TCSYLVIO_9210	SYLVIO-ESMERALDO	actin-like protein, putative	0	No	1266	0.0125	0.0381	0.329
Tc00.1047053509747.70	TCSYLVIO_1015	SYLVIO-NONESMERALDO	actin-like protein, putative	0	No	1143	0.0126	0.0333	0.3771
Tc00.1047053508257.50	TCSYLVIO_5087	SYLVIO-NONESMERALDO	actin-like protein, putative	0	No	1116	0.0117	0.0397	0.2943
Tc00.1047053508153.600	TCSYLVIO_6112	SYLVIO-NONESMERALDO	actin-like protein, putative	0	No	981	0.0029	0.0257	0.111
Tc00.1047053511857.50	TCSYLVIO_768	SYLVIO-NONESMERALDO	actin-like protein, putative	0	No	1284	0.0086	0.0357	0.24
Tc00.1047053510121.30	TCSYLVIO_9007	SYLVIO-NONESMERALDO	actin-like protein, putative	0	No	1500	0.0056	0.0397	0.1399
Tc00.1047053506445.10	TCSYLVIO_9210	SYLVIO-NONESMERALDO	actin-like protein, putative	0	No	942	0.0105	0.0464	0.2266
Tc00.1047053511361.40	TCSYLVIO_7936	SYLVIO-ESMERALDO	actin-related protein 2, putative	0	No	1209	0.0021	0.0442	0.0476
Tc00.1047053508899.110	TCSYLVIO_7936	SYLVIO-NONESMERALDO	actin-related protein 2, putative	0	No	1209	0.0034	0.0283	0.1204
Tc00.1047053508277.260	TCSYLVIO_9202	SYLVIO-ESMERALDO	actin-related protein 3, putative	0	No	1248	0.0043	0.0367	0.1165
Tc00.1047053503913.20	TCSYLVIO_9202	SYLVIO-NONESMERALDO	actin-related protein 3, putative	0	No	1248	0.0045	0.0233	0.1922
Tc00.1047053506181.104	TCSYLVIO_697	SYLVIO-ESMERALDO	actyltransferase-like protein	0	No	501	0.0359	0.0561	0.6397
Tc00.1047053506177.100	TCSYLVIO_697	SYLVIO-NONESMERALDO	actyltransferase-like, putative	0	No	501	0.0164	0.0391	0.4194
Tc00.1047053511867.140	TCSYLVIO_9950	SYLVIO-ESMERALDO	acyl carrier protein, mitochondrial precursor, putative	0	No	510	0.003	0.0267	0.114
Tc00.1047053507011.120	TCSYLVIO_7599	SYLVIO-ESMERALDO	acyl transferase-like protein, putative	0	No	1626	0.01	0.0299	0.3338
Tc00.1047053507011.120	TCSYLVIO_7599	SYLVIO-ESMERALDO	acyl transferase-like protein, putative	0	No	1626	0.0079	0.0199	0.3955
Tc00.1047053510665.70	TCSYLVIO_7599	SYLVIO-NONESMERALDO	acyl transferase-like protein, putative	0	No	360	0.0039	0.01	0.3863
Tc00.1047053511555.90	TCSYLVIO_8571	SYLVIO-ESMERALDO	acyl-CoA binding protein, putative	0	No	2253	0.0226	0.054	0.4184
Tc00.1047053506621.60	TCSYLVIO_8571	SYLVIO-NONESMERALDO	acyl-CoA binding protein, putative	0	No	2253	0.0215	0.031	0.695
Tc00.1047053508975.10	TCSYLVIO_1559	SYLVIO-ESMERALDO	acyl-CoA dehydrogenase, mitochondrial precursor, putative	0	No	1569	0.0119	0.0379	0.3142
Tc00.1047053508547.30	TCSYLVIO_1559	SYLVIO-NONESMERALDO	acyl-CoA dehydrogenase, mitochondrial precursor, putative	0	No	1569	0.0079	0.0392	0.2021
Tc00.1047053509153.120	TCSYLVIO_3261	SYLVIO-ESMERALDO	acyl-CoA dehydrogenase, putative	0	No	1203	0.0012	0.0432	0.0268
Tc00.1047053508465.110	TCSYLVIO_7685	SYLVIO-ESMERALDO	acyl-CoA dehydrogenase, putative	0	No	1221	0.0022	0.0306	0.0712
Tc00.1047053508951.40	TCSYLVIO_9008	SYLVIO-ESMERALDO	acyl-CoA dehydrogenase, putative	1	No	1416	0.0119	0.0315	0.3771
Tc00.1047053510303.290	TCSYLVIO_3261	SYLVIO-NONESMERALDO	acyl-CoA dehydrogenase, putative	0	No	1203	0.0012	0.0339	0.0339
Tc00.1047053508827.40	TCSYLVIO_4046	SYLVIO-NONESMERALDO	acyl-CoA dehydrogenase, putative	0	No	1872	0.003	0.0257	0.115
Tc00.1047053507001.80	TCSYLVIO_7685	SYLVIO-NONESMERALDO	acyl-CoA dehydrogenase, putative	0	Yes	1221	0.0055	0.0305	0.1796
Tc00.1047053504149.55	TCSYLVIO_9609	SYLVIO-ESMERALDO	acyl-CoA thioesterase, putative	0	No	951	0.024	0.0517	0.4643
Tc00.1047053504055.40	TCSYLVIO_5314	SYLVIO-ESMERALDO	acyltransferase, putative	0	No	3639	0.0176	0.0406	0.4339
Tc00.1047053510325.40	TCSYLVIO_6056	SYLVIO-ESMERALDO	acyltransferase, putative	2	Yes	903	0.0205	0.0585	0.3505
Tc00.1047053506435.270	TCSYLVIO_5314	SYLVIO-NONESMERALDO	acyltransferase, putative	0	No	3639	0.0142	0.0268	0.5305
Tc00.1047053508153.100	TCSYLVIO_6056	SYLVIO-NONESMERALDO	acyltransferase, putative	2	Yes	903	0.0092	0.0262	0.3495
Tc00.1047053510101.150	TCSYLVIO_3020	SYLVIO-ESMERALDO	adaptin-related protein-like, putative	0	No	2712	0.0151	0.0499	0.3028
Tc00.1047053508207.74	TCSYLVIO_3699	SYLVIO-ESMERALDO	Adenine phosphoribosyltransferase, putative	0	No	705	0.0039	0.0666	0.0586
Tc00.1047053508207.70	TCSYLVIO_3700	SYLVIO-ESMERALDO	Adenine phosphoribosyltransferase, putative	0	No	675	0.0081	0.0706	0.115
Tc00.1047053507519.140	TCSYLVIO_3699	SYLVIO-NONESMERALDO	Adenine phosphoribosyltransferase, putative	0	No	705	0.0059	0.0209	0.2826
Tc00.1047053507519.150	TCSYLVIO_3700	SYLVIO-NONESMERALDO	Adenine phosphoribosyltransferase, putative	0	No	675	0.0104	0.0596	0.1751
Tc00.1047053506605.59	TCSYLVIO_227	SYLVIO-ESMERALDO	adenosine 5'-monophosphoramidase, putative	0	No	423	0.0058	0.0857	0.0671
Tc00.1047053511239.49	TCSYLVIO_227	SYLVIO-NONESMERALDO	adenosine 5'-monophosphoramidase, putative	0	No	423	0.0031	0.0211	0.1455
Tc00.1047053503419.20	TCSYLVIO_6560	SYLVIO-ESMERALDO	adenosine deaminase-like protein, putative	0	No	1824	0.026	0.0408	0.6359
Tc00.1047053509105.60	TCSYLVIO_6560	SYLVIO-NONESMERALDO	adenosine deaminase-like protein, putative	0	No	1821	0.02	0.0298	0.6718
Tc00.1047053505987.50	TCSYLVIO_5107	SYLVIO-ESMERALDO	adenosine kinase, putative	0	No	1077	0.0201	0.0747	0.2691
Tc00.1047053506705.20	TCSYLVIO_5107	SYLVIO-NONESMERALDO	adenosine kinase, putative	0	No	1077	0.0152	0.0449	0.3381
Tc00.1047053508129.9	TCSYLVIO_9286	SYLVIO-ESMERALDO	adenosine monophosphate deaminase, putative	0	No	2460	0.0132	0.0374	0.3516
Tc00.1047053510221.39	TCSYLVIO_9286	SYLVIO-NONESMERALDO	adenosine monophosphate deaminase, putative	0	No	2136	0.0092	0.0219	0.4193
Tc00.1047053503479.30	TCSYLVIO_123	SYLVIO-ESMERALDO	adenylate kinase, putative	0	No	780	0.011	0.0589	0.1871
Tc00.1047053506947.90	TCSYLVIO_1919	SYLVIO-ESMERALDO	adenylate kinase, putative	0	No	780	0.0165	0.0402	0.411
Tc00.1047053507883.90	TCSYLVIO_6285	SYLVIO-ESMERALDO	adenylate kinase, putative	0	No	678	0.0069	0.0514	0.135
Tc00.1047053507883.80	TCSYLVIO_6286	SYLVIO-ESMERALDO	adenylate kinase, putative	0	No	654	0.022	0.0487	0.4524
Tc00.1047053510243.50	TCSYLVIO_9354	SYLVIO-ESMERALDO	adenylate kinase, putative	0	No	594	0.0094	0.0305	0.3094
Tc00.1047053506855.180	TCSYLVIO_123	SYLVIO-NONESMERALDO	adenylate kinase, putative	0	No	780	0.0056	0.0254	0.2201
Tc00.1047053506195.90	TCSYLVIO_6285	SYLVIO-NONESMERALDO	adenylate kinase, putative	0	No	723	0.0039	0.0179	0.2203
Tc00.1047053506195.80	TCSYLVIO_6286	SYLVIO-NONESMERALDO	adenylate kinase, putative	0	No	654	0.0021	0.0111	0.1916
Tc00.1047053509733.180	TCSYLVIO_6665	SYLVIO-NONESMERALDO	adenylate kinase, putative	0	No	642	0.0062	0.1136	0.0544
Tc00.1047053503855.30	TCSYLVIO_9304	SYLVIO-ESMERALDO	adenylosuccinate lyase, putative	0	No	1386	0.003	0.0434	0.0689
Tc00.1047053510337.30	TCSYLVIO_9304	SYLVIO-NONESMERALDO	adenylosuccinate lyase, putative	0	No	1386	0.0039	0.0363	0.1087
Tc00.1047053508731.60	TCSYLVIO_794	SYLVIO-ESMERALDO	adenylosuccinate synthetase, putative	0	No	1848	0.0129	0.0442	0.2913
Tc00.1047053509683.80	TCSYLVIO_794	SYLVIO-NONESMERALDO	adenylosuccinate synthetase, putative	0	No	1848	0.0121	0.0446	0.2705
Tc00.1047053503563.14	TCSYLVIO_2004	SYLVIO-NONESMERALDO	ADG1, putative	1	Yes	363	0.0115	0.0201	0.5751
Tc00.1047053509777.64	TCSYLVIO_2004	SYLVIO-ESMERALDO	ADG1-like protein, putative	1	Yes	363	0.0198	0.0384	0.5164
Tc00.1047053509777.60	TCSYLVIO_2005	SYLVIO-ESMERALDO	ADG2, putative	0	No	1869	0.0328	0.0444	0.7374
Tc00.1047053503563.20	TCSYLVIO_2005	SYLVIO-NONESMERALDO	ADG2, putative	0	No	1866	0.0182	0.0362	0.5014
Tc00.1047053506211.160	TCSYLVIO_8042	SYLVIO-ESMERALDO	ADP,ATP carrier protein 1, mitochondrial precursor, putative,ADP/ATP translocase 1, putative	3	No	942	0.0072	0.0255	0.2813
Tc00.1047053511289.70	TCSYLVIO_8042	SYLVIO-NONESMERALDO	ADP,ATP carrier protein 1, mitochondrial precursor, putative,ADP/ATP translocase 1, putative	3	No	942	0.003	0.027	0.1095
Tc00.1047053508415.50	TCSYLVIO_7735	SYLVIO-NONESMERALDO	ADP-ribosylation factor 1, putative	0	No	546	0	0.0691	0
Tc00.1047053508415.40	TCSYLVIO_7736	SYLVIO-NONESMERALDO	ADP-ribosylation factor 1, putative	0	No	546	0	0.1063	0
Tc00.1047053504433.10	TCSYLVIO_5916	SYLVIO-ESMERALDO	ADP-ribosylation factor 3, putative	0	No	534	0	0.0268	0
Tc00.1047053507951.170	TCSYLVIO_5916	SYLVIO-NONESMERALDO	ADP-ribosylation factor 3, putative	0	No	534	0	0.0317	0
Tc00.1047053508897.70	TCSYLVIO_7968	SYLVIO-NONESMERALDO	ADP-ribosylation factor family, putative	0	No	570	0.0099	0.0376	0.2642
Tc00.1047053507507.20	TCSYLVIO_5720	SYLVIO-ESMERALDO	ADP-ribosylation factor GTPase activating protein 1, putative	0	No	921	0.0058	0.0273	0.2106
Tc00.1047053506871.30	TCSYLVIO_5720	SYLVIO-NONESMERALDO	ADP-ribosylation factor GTPase activating protein 1, putative	0	No	921	0.0046	0.0225	0.2062
Tc00.1047053511589.70	TCSYLVIO_1363	SYLVIO-ESMERALDO	ADP-ribosylation factor GTPase activating protein, putative	0	No	1275	0.0244	0.0266	0.9161
Tc00.1047053508851.120	TCSYLVIO_1363	SYLVIO-NONESMERALDO	ADP-ribosylation factor GTPase activating protein, putative	1	Yes	1407	0.0175	0.0197	0.8859
Tc00.1047053506513.60	TCSYLVIO_1337	SYLVIO-ESMERALDO	ADP-ribosylation factor, putative	0	No	570	0.0024	0.0356	0.0661
Tc00.1047053419417.4	TCSYLVIO_1663	SYLVIO-ESMERALDO	ADP-ribosylation factor, putative	0	No	492	0.0028	0.022	0.1284
Tc00.1047053511469.24	TCSYLVIO_6809	SYLVIO-ESMERALDO	ADP-ribosylation factor, putative	0	No	558	0.0049	0.0562	0.0875
Tc00.1047053509297.30	TCSYLVIO_9308	SYLVIO-ESMERALDO	ADP-ribosylation factor, putative	0	No	567	0.0024	0.0206	0.1159
Tc00.1047053508919.60	TCSYLVIO_1337	SYLVIO-NONESMERALDO	ADP-ribosylation factor, putative	1	Yes	873	0.0047	0.0213	0.2208
Tc00.1047053508961.4	TCSYLVIO_2603	SYLVIO-NONESMERALDO	ADP-ribosylation factor, putative	0	No	597	0.0092	0.046	0.1991
Tc00.1047053506295.80	TCSYLVIO_6809	SYLVIO-NONESMERALDO	ADP-ribosylation factor, putative	0	No	558	0.0076	0.0124	0.6122
Tc00.1047053506627.60	TCSYLVIO_9291	SYLVIO-NONESMERALDO	ADP-ribosylation factor, putative	0	No	576	0.01	0.0237	0.4212
Tc00.1047053508839.60	TCSYLVIO_2603	SYLVIO-ESMERALDO	ADP-ribosylation factor, putative,small GTPase, putative	0	No	594	0.0093	0.0736	0.1266
Tc00.1047053504433.14	TCSYLVIO_5917	SYLVIO-ESMERALDO	ADP-ribosylation factor-like protein 3A, putative	0	No	1035	0.0106	0.0298	0.3565
Tc00.1047053504147.160	TCSYLVIO_10302	SYLVIO-ESMERALDO	ADP-ribosylation factor-like protein, putative	0	No	537	0	0.0371	0
Tc00.1047053510297.100	TCSYLVIO_1764	SYLVIO-ESMERALDO	ADP-ribosylation factor-like protein, putative	0	No	828	0.0095	0.0491	0.1934
Tc00.1047053506941.170	TCSYLVIO_4619	SYLVIO-ESMERALDO	ADP-ribosylation factor-like protein, putative	0	No	555	0.0073	0.036	0.2033
Tc00.1047053506009.100	TCSYLVIO_1764	SYLVIO-NONESMERALDO	ADP-ribosylation factor-like protein, putative	0	No	828	0.0129	0.0539	0.2404
Tc00.1047053511511.170	TCSYLVIO_4619	SYLVIO-NONESMERALDO	ADP-ribosylation factor-like protein, putative	0	No	555	0.0025	0.032	0.0792
Tc00.1047053504057.140	TCSYLVIO_9994	SYLVIO-ESMERALDO	ADP/ATP mitochondrial carrier protein, putative	0	No	1155	0.0073	0.0583	0.1245
Tc00.1047053506657.40	TCSYLVIO_295	SYLVIO-ESMERALDO	ADP/ATP translocase, putative	0	No	1029	0.018	0.0268	0.6712
Tc00.1047053506657.40	TCSYLVIO_295	SYLVIO-ESMERALDO	ADP/ATP translocase, putative	0	No	1029	0.0091	0.0266	0.3414
Tc00.1047053509011.70	TCSYLVIO_4205	SYLVIO-ESMERALDO	adrenodoxin precursor, putative	0	Yes	489	0.0174	0.1152	0.151
Tc00.1047053504575.40	TCSYLVIO_4205	SYLVIO-NONESMERALDO	adrenodoxin precursor, putative	1	Yes	582	0.026	0.0609	0.4273
Tc00.1047053511367.230	TCSYLVIO_8987	SYLVIO-NONESMERALDO	adrenodoxin reductase, putative,ferredoxin NADP reductase-like protein, putative	0	No	1785	0.0046	0.0484	0.0952
Tc00.1047053509165.30	TCSYLVIO_4777	SYLVIO-ESMERALDO	AGP2beta-2, putative	1	No	2142	0.005	0.0229	0.218
Tc00.1047053506595.110	TCSYLVIO_4777	SYLVIO-NONESMERALDO	AGP2beta-2, putative	0	No	2139	0.0147	0.0239	0.6148
Tc00.1047053506529.420	TCSYLVIO_9095	SYLVIO-ESMERALDO	alanine aminotransferase, putative,glutamic--alanine transaminase, putative,glutamic--pyruvic transaminase, putative	0	No	1479	0.0085	0.0232	0.3643
Tc00.1047053506529.430	TCSYLVIO_9096	SYLVIO-ESMERALDO	alanine aminotransferase, putative,glutamic--alanine transaminase, putative,glutamic--pyruvic transaminase, putative	0	No	1491	0.0056	0.0766	0.0726
Tc00.1047053510889.120	TCSYLVIO_9095	SYLVIO-NONESMERALDO	alanine aminotransferase, putative,glutamic--alanine transaminase, putative,glutamic--pyruvic transaminase, putative	0	No	1479	0.0085	0.0232	0.3643
Tc00.1047053510889.140	TCSYLVIO_9096	SYLVIO-NONESMERALDO	alanine aminotransferase, putative,glutamic--alanine transaminase, putative,glutamic--pyruvic transaminase, putative	0	No	1491	0.0027	0.022	0.1243
Tc00.1047053508303.10	TCSYLVIO_7129	SYLVIO-NONESMERALDO	alanine racemase 2, putative	0	No	1164	0.0062	0.0291	0.2123
Tc00.1047053511179.150	TCSYLVIO_7129	SYLVIO-ESMERALDO	alanine racemase, putative	0	No	1164	0.0083	0.0358	0.2311
Tc00.1047053506863.10	TCSYLVIO_658	SYLVIO-ESMERALDO	alanyl-tRNA synthetase, putative	0	No	2877	0.0045	0.0356	0.1264
Tc00.1047053511825.220	TCSYLVIO_658	SYLVIO-NONESMERALDO	alanyl-tRNA synthetase, putative	0	No	2877	0.005	0.0185	0.2712
Tc00.1047053506357.50	TCSYLVIO_8204	SYLVIO-ESMERALDO	alcohol dehydrogenase, putative	0	No	1176	0.0061	0.042	0.1441
Tc00.1047053511277.60	TCSYLVIO_8204	SYLVIO-NONESMERALDO	alcohol dehydrogenase, putative	0	No	1176	0.0059	0.0217	0.273
Tc00.1047053511751.120	TCSYLVIO_4548	SYLVIO-ESMERALDO	aldehyde dehydrogenase family, putative	0	No	1530	0.0211	0.0439	0.4815
Tc00.1047053507023.120	TCSYLVIO_4548	SYLVIO-NONESMERALDO	aldehyde dehydrogenase family, putative	0	No	1530	0.0111	0.0305	0.3619
Tc00.1047053506943.4	TCSYLVIO_4687	SYLVIO-ESMERALDO	aldehyde dehydrogenase, putative	0	No	1026	0.0042	0.0475	0.0878
Tc00.1047053507641.60	TCSYLVIO_6717	SYLVIO-ESMERALDO	aldehyde dehydrogenase, putative	0	No	1512	0.01	0.0498	0.2015
Tc00.1047053507641.60	TCSYLVIO_6717	SYLVIO-ESMERALDO	aldehyde dehydrogenase, putative	0	No	1512	0.0053	0.0483	0.1105
Tc00.1047053506155.60	TCSYLVIO_1083	SYLVIO-NONESMERALDO	aldehyde dehydrogenase, putative	0	No	1662	0.008	0.05	0.1605
Tc00.1047053509065.9	TCSYLVIO_4687	SYLVIO-NONESMERALDO	aldehyde dehydrogenase, putative	0	No	1161	0.0077	0.0247	0.3139
Tc00.1047053511627.120	TCSYLVIO_2420	SYLVIO-ESMERALDO	aldo/keto reductase, putative	0	No	1017	0.0143	0.0296	0.485
Tc00.1047053505183.120	TCSYLVIO_2920	SYLVIO-NONESMERALDO	aldo/keto reductase, putative	0	No	966	0.0089	0.0321	0.2779
Tc00.1047053504425.90	TCSYLVIO_2130	SYLVIO-ESMERALDO	aldose 1-epimerase-like protein, putative	0	No	1140	0.01	0.053	0.1887
Tc00.1047053509331.180	TCSYLVIO_2130	SYLVIO-NONESMERALDO	aldose 1-epimerase-like protein, putative	0	No	1140	0.0024	0.0368	0.0655
Tc00.1047053505807.110	TCSYLVIO_4365	SYLVIO-ESMERALDO	alkyl-dihydroxyacetone phosphate synthase, putative	0	No	1839	0.0126	0.0591	0.2137
Tc00.1047053503815.10	TCSYLVIO_4365	SYLVIO-NONESMERALDO	alkyl-dihydroxyacetone phosphate synthase, putative	0	No	1839	0.005	0.0321	0.1571
Tc00.1047053510687.140	TCSYLVIO_5025	SYLVIO-NONESMERALDO	alkylated DNA repair protein, putative	0	No	969	0.0101	0.0344	0.2933
Tc00.1047053510187.404	TCSYLVIO_6733	SYLVIO-NONESMERALDO	alpha-1,3-mannosyltransferase, putative	9	No	1260	0.0097	0.0337	0.2883
Tc00.1047053511391.140	TCSYLVIO_1608	SYLVIO-NONESMERALDO	alpha-adaptin-like, putative	0	No	2892	0.0128	0.0253	0.5081
Tc00.1047053506829.80	TCSYLVIO_4821	SYLVIO-ESMERALDO	alpha/beta-hydrolase, putative	0	No	669	0.0084	0.0382	0.2193
Tc00.1047053506593.60	TCSYLVIO_4821	SYLVIO-NONESMERALDO	alpha/beta-hydrolase, putative	0	No	669	0.0062	0.0502	0.1243
Tc00.1047053504071.110	TCSYLVIO_4416	SYLVIO-NONESMERALDO	ama1 protein, putative	0	No	618	0.0477	0.075	0.6358
Tc00.1047053509965.394	TCSYLVIO_4461	SYLVIO-ESMERALDO	amastin, putative	4	Yes	555	0.0545	0.0539	1.0101
Tc00.1047053509965.390	TCSYLVIO_4462	SYLVIO-ESMERALDO	amastin, putative	4	Yes	534	0.0205	0.0376	0.5441
Tc00.1047053507739.120	TCSYLVIO_5329	SYLVIO-ESMERALDO	amastin, putative	4	Yes	522	0.0803	0.0227	3.5364
Tc00.1047053511497.19	TCSYLVIO_4461	SYLVIO-NONESMERALDO	amastin, putative	1	Yes	288	0.0274	0.0477	0.5753
Tc00.1047053509051.20	TCSYLVIO_4462	SYLVIO-NONESMERALDO	amastin, putative	4	Yes	534	0.0076	0.0528	0.144
Tc00.1047053507811.100	TCSYLVIO_1978	SYLVIO-ESMERALDO	amino acid permease, putative	10	No	1344	0.0312	0.0396	0.788
Tc00.1047053509167.40	TCSYLVIO_4726	SYLVIO-ESMERALDO	amino acid permease, putative	12	Yes	2349	0.0115	0.044	0.2613
Tc00.1047053509167.40	TCSYLVIO_4726	SYLVIO-ESMERALDO	amino acid permease, putative	12	Yes	2349	0.0095	0.0225	0.4211
Tc00.1047053509551.20	TCSYLVIO_7487	SYLVIO-ESMERALDO	amino acid permease, putative	13	No	1563	0.008	0.048	0.1671
Tc00.1047053511649.100	TCSYLVIO_1978	SYLVIO-NONESMERALDO	amino acid permease, putative	10	No	1344	0.0235	0.0315	0.7464
Tc00.1047053506985.40	TCSYLVIO_219	SYLVIO-NONESMERALDO	amino acid permease, putative	12	No	1881	0.0183	0.0315	0.5811
Tc00.1047053506831.20	TCSYLVIO_4726	SYLVIO-NONESMERALDO	amino acid permease, putative	10	No	2148	0.0137	0.0101	1.3581
Tc00.1047053506831.20	TCSYLVIO_4726	SYLVIO-NONESMERALDO	amino acid permease, putative	10	No	2148	0.0178	0.0328	0.5438
Tc00.1047053510251.10	TCSYLVIO_1861	SYLVIO-ESMERALDO	amino acid permease-like protein, putative	11	Yes	1305	0.0134	0.0518	0.2592
Tc00.1047053511837.100	TCSYLVIO_1861	SYLVIO-NONESMERALDO	amino acid permease-like protein, putative	11	Yes	1305	0.0064	0.0393	0.1632
Tc00.1047053506773.90	TCSYLVIO_3081	SYLVIO-ESMERALDO	amino acid permease/transporter, putative	10	No	1509	0.0129	0.0426	0.3034
Tc00.1047053508799.120	TCSYLVIO_3081	SYLVIO-NONESMERALDO	amino acid permease/transporter, putative	10	No	1506	0.0084	0.0516	0.1622
Tc00.1047053509733.160	TCSYLVIO_6667	SYLVIO-NONESMERALDO	amino acid tansporter, putative	10	No	1782	0.0241	0.0494	0.4885
Tc00.1047053504147.50	TCSYLVIO_9799	SYLVIO-ESMERALDO	amino acid transporter (pseudogene), putative	10	No	1677	0.0077	0.0267	0.2877
Tc00.1047053504229.110	TCSYLVIO_195	SYLVIO-ESMERALDO	amino acid transporter, putative	12	Yes	1614	0.0127	0.0397	0.3191
Tc00.1047053507585.10	TCSYLVIO_4225	SYLVIO-ESMERALDO	amino acid transporter, putative	11	No	1449	0.0277	0.063	0.4397
Tc00.1047053507585.10	TCSYLVIO_4225	SYLVIO-ESMERALDO	amino acid transporter, putative	11	No	1449	0.0155	0.0674	0.2304
Tc00.1047053511411.30	TCSYLVIO_475	SYLVIO-ESMERALDO	amino acid transporter, putative	11	No	1344	0.0054	0.0167	0.3211
Tc00.1047053506227.10	TCSYLVIO_734	SYLVIO-ESMERALDO	amino acid transporter, putative	11	No	1413	0.0113	0.0336	0.3356
Tc00.1047053504069.120	TCSYLVIO_195	SYLVIO-NONESMERALDO	amino acid transporter, putative	10	No	1428	0.0076	0.0163	0.4662
Tc00.1047053507659.20	TCSYLVIO_4225	SYLVIO-NONESMERALDO	amino acid transporter, putative	11	No	1449	0.0158	0.0413	0.3838
Tc00.1047053503837.20	TCSYLVIO_734	SYLVIO-NONESMERALDO	amino acid transporter, putative	11	No	1413	0.0123	0.0235	0.5254
Tc00.1047053511543.30	TCSYLVIO_5519	SYLVIO-ESMERALDO	amino acid transporter, putative,amino acid permease, putative	11	No	1422	0.0124	0.0474	0.261
Tc00.1047053511545.80	TCSYLVIO_5546	SYLVIO-ESMERALDO	amino acid transporter, putative,amino acid permease, putative	11	No	1389	0.0113	0.0227	0.4977
Tc00.1047053508707.10	TCSYLVIO_5519	SYLVIO-NONESMERALDO	amino acid transporter, putative,amino acid permease, putative	11	No	1422	0.0057	0.0503	0.1136
Tc00.1047053510187.540	TCSYLVIO_9572	SYLVIO-NONESMERALDO	amino acid transporter, putative,amino acid permease, putative	11	No	1374	0.0091	0.0273	0.3315
Tc00.1047053506363.90	TCSYLVIO_1142	SYLVIO-ESMERALDO	aminoacylase, putative,N-acyl-L-amino acid amidohydrolase, putative	0	No	1203	0.0081	0.0499	0.1631
Tc00.1047053506363.70	TCSYLVIO_1144	SYLVIO-ESMERALDO	aminoacylase, putative,N-acyl-L-amino acid amidohydrolase, putative	0	No	1188	0.0034	0.0445	0.077
Tc00.1047053506975.30	TCSYLVIO_1143	SYLVIO-NONESMERALDO	aminoacylase, putative,N-acyl-L-amino acid amidohydrolase, putative	0	No	1203	0.0061	0.0566	0.1076
Tc00.1047053506975.40	TCSYLVIO_1144	SYLVIO-NONESMERALDO	aminoacylase, putative,N-acyl-L-amino acid amidohydrolase, putative	0	No	1188	0.0034	0.0086	0.3973
Tc00.1047053508181.40	TCSYLVIO_6146	SYLVIO-ESMERALDO	aminoalcohol phosphotransferase, putative	8	No	1833	0.0184	0.0526	0.3505
Tc00.1047053510751.4	TCSYLVIO_7722	SYLVIO-ESMERALDO	aminopeptidase P, putative	0	No	1188	0.0353	0.0756	0.4666
Tc00.1047053510655.120	TCSYLVIO_7722	SYLVIO-NONESMERALDO	aminopeptidase P, putative,metallo-peptidase, Clan MG, Family M24, putative	0	No	1527	0.0048	0.0372	0.1281
Tc00.1047053503991.20	TCSYLVIO_8397	SYLVIO-ESMERALDO	aminopeptidase P1, putative,metallo-peptidase, Clan MG, Family M24, putative	0	No	1788	0.0118	0.0367	0.3208
Tc00.1047053510325.69	TCSYLVIO_6052	SYLVIO-ESMERALDO	aminopeptidase, putative	0	No	1278	0.0098	0.0466	0.2115
Tc00.1047053511439.120	TCSYLVIO_4216	SYLVIO-ESMERALDO	aminopeptidase, putative,metallo-peptidase, clan MA(E), family M1, putative	0	No	1839	0.0257	0.0394	0.6529
Tc00.1047053511051.70	TCSYLVIO_799	SYLVIO-ESMERALDO	aminopeptidase, putative,metallo-peptidase, clan MA(E), family M1, putative	0	No	2610	0.011	0.0401	0.2735
Tc00.1047053509261.20	TCSYLVIO_4216	SYLVIO-NONESMERALDO	aminopeptidase, putative,metallo-peptidase, clan MA(E), family M1, putative	0	No	1839	0.0177	0.0234	0.7555
Tc00.1047053508153.60	TCSYLVIO_6052	SYLVIO-NONESMERALDO	aminopeptidase, putative,metallo-peptidase, clan MA(E), family M1, putative	0	No	2601	0.0089	0.0348	0.257
Tc00.1047053509683.130	TCSYLVIO_799	SYLVIO-NONESMERALDO	aminopeptidase, putative,metallo-peptidase, clan MA(E), family M1, putative	0	No	1473	0.0056	0.0519	0.1084
Tc00.1047053504153.140	TCSYLVIO_10115	SYLVIO-ESMERALDO	aminopeptidase, putative,metallo-peptidase, Clan MF, Family M17, putative	0	No	1671	0.0035	0.0261	0.1324
Tc00.1047053508799.240	TCSYLVIO_3070	SYLVIO-NONESMERALDO	aminopeptidase, putative,metallo-peptidase, Clan MF, Family M17, putative	0	No	1560	0.0095	0.0436	0.2182
Tc00.1047053506211.200	TCSYLVIO_8046	SYLVIO-ESMERALDO	aminopeptidase, putative,metallo-peptidase, Clan MG, Family M24, putative	0	No	1146	0.0059	0.0444	0.1323
Tc00.1047053511289.30	TCSYLVIO_8046	SYLVIO-NONESMERALDO	aminopeptidase, putative,metallo-peptidase, Clan MG, Family M24, putative	0	No	1143	0.0064	0.0266	0.2395
Tc00.1047053508465.10	TCSYLVIO_7674	SYLVIO-ESMERALDO	aminotransferase, putative	0	No	1311	0.0034	0.0603	0.056
Tc00.1047053508317.50	TCSYLVIO_2198	SYLVIO-ESMERALDO	ammonium transporter, putative	11	No	1542	0.0054	0.0146	0.367
Tc00.1047053506627.10	TCSYLVIO_9287	SYLVIO-NONESMERALDO	AMP deaminase 2, putative	0	No	1323	0.0144	0.0247	0.5842
Tc00.1047053511545.199	TCSYLVIO_5559	SYLVIO-ESMERALDO	AMP deaminase, putative	0	No	1941	0.004	0.0321	0.1251
Tc00.1047053506885.390	TCSYLVIO_7446	SYLVIO-ESMERALDO	AMP deaminase, putative	0	No	4287	0.0049	0.051	0.0952
Tc00.1047053506733.20	TCSYLVIO_771	SYLVIO-ESMERALDO	AMP deaminase, putative	0	No	4566	0.0121	0.047	0.257
Tc00.1047053510729.10	TCSYLVIO_7446	SYLVIO-NONESMERALDO	AMP deaminase, putative	0	No	2934	0.0025	0.0276	0.0905
Tc00.1047053511857.80	TCSYLVIO_771	SYLVIO-NONESMERALDO	AMP deaminase, putative	0	No	2373	0.011	0.0371	0.2964
Tc00.1047053511297.20	TCSYLVIO_7952	SYLVIO-NONESMERALDO	anaphase promoting complex subunit 10, putative	0	No	768	0.0069	0.0273	0.2535
Tc00.1047053511365.94	TCSYLVIO_7952	SYLVIO-ESMERALDO	anaphase promoting complex, subunit 10-like protein	0	No	768	0.0091	0.0485	0.1871
Tc00.1047053510101.490	TCSYLVIO_3059	SYLVIO-ESMERALDO	anion-transporting ATPase-like, putative	0	No	1077	0.0036	0.0357	0.0996
Tc00.1047053507763.30	TCSYLVIO_3059	SYLVIO-NONESMERALDO	anion-transporting ATPase-like, putative	0	No	1077	0.0036	0.0427	0.0845
Tc00.1047053503557.20	TCSYLVIO_7691	SYLVIO-ESMERALDO	ankyrin repeat protein, putative	0	Yes	612	0.0257	0.03	0.8578
Tc00.1047053510769.80	TCSYLVIO_7802	SYLVIO-ESMERALDO	ankyrin repeat protein, putative	0	No	9165	0.0159	0.0355	0.4473
Tc00.1047053511127.270	TCSYLVIO_8502	SYLVIO-ESMERALDO	ankyrin repeat protein, putative	0	No	471	0	0.0202	0
Tc00.1047053507001.30	TCSYLVIO_7691	SYLVIO-NONESMERALDO	ankyrin repeat protein, putative	0	No	495	0.0086	0.0212	0.4037
Tc00.1047053506241.124	TCSYLVIO_7802	SYLVIO-NONESMERALDO	ankyrin repeat protein, putative	0	No	9168	0.0119	0.0212	0.5597
Tc00.1047053509027.20	TCSYLVIO_8502	SYLVIO-NONESMERALDO	ankyrin repeat protein, putative	0	No	471	0	0.0209	0
Tc00.1047053503865.50	TCSYLVIO_5113	SYLVIO-ESMERALDO	ankyrin, putative	0	No	1101	0.0112	0.0412	0.2724
Tc00.1047053508693.180	TCSYLVIO_5113	SYLVIO-NONESMERALDO	ankyrin, putative	0	No	1020	0.0081	0.0258	0.3144
Tc00.1047053511417.100	TCSYLVIO_9403	SYLVIO-ESMERALDO	anti-silencing protein ASF 1, putative	0	No	489	0.0113	0.0393	0.2873
Tc00.1047053505999.30	TCSYLVIO_9403	SYLVIO-NONESMERALDO	anti-silencing protein ASF 1, putative	0	No	489	0.0057	0.0305	0.1852
Tc00.1047053510877.10	TCSYLVIO_5177	SYLVIO-ESMERALDO	antigenic protein, putative	0	No	2559	0.0379	0.0885	0.428
Tc00.1047053507083.30	TCSYLVIO_2653	SYLVIO-ESMERALDO	apurinic/apyrimidinic endonuclease, putative,APE1/exoIII-related apurinic/apyrimidinic endonuclease, putative	3	Yes	1566	0.0224	0.0404	0.5553
Tc00.1047053506673.50	TCSYLVIO_1073	SYLVIO-ESMERALDO	apurinic/apyrimidinic endonuclease, putative,APE2/APN2/ExoIII-related apurinic/apyrimidinic endonuclease, putative	0	No	1836	0.0193	0.0437	0.4419
Tc00.1047053504827.50	TCSYLVIO_1073	SYLVIO-NONESMERALDO	apurinic/apyrimidinic endonuclease, putative,APE2/APN2/ExoIII-related apurinic/apyrimidinic endonuclease, putative	0	No	1836	0.0176	0.0342	0.5154
Tc00.1047053508323.80	TCSYLVIO_646	SYLVIO-ESMERALDO	aquaporin, putative	6	No	789	0.0116	0.0252	0.4584
Tc00.1047053511825.60	TCSYLVIO_646	SYLVIO-NONESMERALDO	aquaporin, putative	6	No	789	0.0123	0.0237	0.5189
Tc00.1047053504159.50	TCSYLVIO_5577	SYLVIO-ESMERALDO	aquaporin-like protein, putative	6	No	1290	0.0157	0.0408	0.3841
Tc00.1047053504159.40	TCSYLVIO_5578	SYLVIO-ESMERALDO	aquaporin-like protein, putative	6	No	828	0.0025	0.0569	0.0442
Tc00.1047053506821.170	TCSYLVIO_5577	SYLVIO-NONESMERALDO	aquaporin-like protein, putative	6	Yes	1350	0.0162	0.0324	0.5012
Tc00.1047053506821.180	TCSYLVIO_5578	SYLVIO-NONESMERALDO	aquaporin-like protein, putative	6	No	828	0.0017	0.0495	0.0338
Tc00.1047053508257.140	TCSYLVIO_5077	SYLVIO-NONESMERALDO	Aquaporin;evidence=Inferred from Direct Assay	6	Yes	693	0.0039	0.0534	0.0725
Tc00.1047053509497.30	TCSYLVIO_2102	SYLVIO-ESMERALDO	arginase, putative	0	No	969	0.0153	0.0432	0.354
Tc00.1047053507963.20	TCSYLVIO_8005	SYLVIO-ESMERALDO	arginase, putative	0	No	924	0.0124	0.042	0.2948
Tc00.1047053510947.40	TCSYLVIO_2102	SYLVIO-NONESMERALDO	arginase, putative	0	No	993	0.0085	0.0215	0.3964
Tc00.1047053507031.90	TCSYLVIO_8005	SYLVIO-NONESMERALDO	arginase, putative	0	No	924	0.0063	0.0367	0.1708
Tc00.1047053507241.30	TCSYLVIO_9246	SYLVIO-NONESMERALDO	arginine kinase, putative	0	No	1071	0.0033	0.0481	0.068
Tc00.1047053482369.29	TCSYLVIO_9246	SYLVIO-ESMERALDO	arginine kinase,ATP-guanidine phosphotransferase	0	No	711	0.0032	0.0112	0.2869
Tc00.1047053510311.140	TCSYLVIO_6170	SYLVIO-ESMERALDO	arginine N-methyltransferase, putative	0	No	1155	0.011	0.0406	0.2714
Tc00.1047053506529.50	TCSYLVIO_9059	SYLVIO-ESMERALDO	arginine N-methyltransferase, putative	1	No	1323	0.0101	0.1031	0.0981
Tc00.1047053506529.50	TCSYLVIO_9059	SYLVIO-ESMERALDO	arginine N-methyltransferase, putative	1	No	1323	0.0113	0.0625	0.1809
Tc00.1047053508153.1110	TCSYLVIO_6170	SYLVIO-NONESMERALDO	arginine N-methyltransferase, putative	0	No	1155	0.0074	0.027	0.2742
Tc00.1047053508593.110	TCSYLVIO_9059	SYLVIO-NONESMERALDO	arginine N-methyltransferase, putative	0	No	1020	0.0101	0.1031	0.0981
Tc00.1047053508593.110	TCSYLVIO_9059	SYLVIO-NONESMERALDO	arginine N-methyltransferase, putative	0	No	1020	0.0031	0.037	0.0827
Tc00.1047053508355.320	TCSYLVIO_7298	SYLVIO-NONESMERALDO	arginyl-tRNA synthetase, putative	0	No	2076	0.0045	0.0363	0.1234
Tc00.1047053511367.240	TCSYLVIO_8988	SYLVIO-NONESMERALDO	argonaute-like protein, putative,PIWI-like protein 1, putative	0	No	3312	0.0117	0.034	0.3435
Tc00.1047053510963.70	TCSYLVIO_1685	SYLVIO-ESMERALDO	ARP2/3 complex subunit, putative	0	No	543	0.0072	0.0165	0.433
Tc00.1047053509127.104	TCSYLVIO_2507	SYLVIO-ESMERALDO	ARP2/3 complex subunit, putative	0	No	540	0.0102	0.0501	0.2038
Tc00.1047053506865.10	TCSYLVIO_445	SYLVIO-ESMERALDO	ARP2/3 complex subunit, putative	0	No	984	0.013	0.0378	0.344
Tc00.1047053504215.40	TCSYLVIO_8225	SYLVIO-ESMERALDO	ARP2/3 complex subunit, putative	0	No	1149	0.0135	0.0251	0.5378
Tc00.1047053508625.30	TCSYLVIO_1685	SYLVIO-NONESMERALDO	ARP2/3 complex subunit, putative	0	No	543	0.0075	0.0583	0.1292
Tc00.1047053508737.194	TCSYLVIO_2507	SYLVIO-NONESMERALDO	ARP2/3 complex subunit, putative	0	No	540	0.0049	0.024	0.202
Tc00.1047053509569.90	TCSYLVIO_445	SYLVIO-NONESMERALDO	ARP2/3 complex subunit, putative	0	No	984	0.0174	0.0213	0.82
Tc00.1047053511635.30	TCSYLVIO_6536	SYLVIO-NONESMERALDO	ARP2/3 complex subunit, putative	0	No	330	0.0221	0.0794	0.2787
Tc00.1047053511275.30	TCSYLVIO_8225	SYLVIO-NONESMERALDO	ARP2/3 complex subunit, putative	0	No	1149	0.0111	0.0307	0.3629
Tc00.1047053503745.30	TCSYLVIO_6295	SYLVIO-ESMERALDO	ascorbate-dependent peroxidase, putative	0	Yes	984	0.0129	0.0218	0.5912
Tc00.1047053506193.60	TCSYLVIO_6295	SYLVIO-NONESMERALDO	ascorbate-dependent peroxidase, putative	0	Yes	984	0.0068	0.0251	0.2694
Tc00.1047053504147.110	TCSYLVIO_9811	SYLVIO-ESMERALDO	asparaginase, putative	0	No	1161	0.023	0.0372	0.6184
Tc00.1047053503899.90	TCSYLVIO_3620	SYLVIO-ESMERALDO	asparagine synthetase a, putative	0	No	1044	0.0014	0.0275	0.0515
Tc00.1047053503625.10	TCSYLVIO_3620	SYLVIO-NONESMERALDO	asparagine synthetase a, putative	0	No	1044	0.0014	0.0347	0.0402
Tc00.1047053506559.350	TCSYLVIO_5207	SYLVIO-NONESMERALDO	asparaginyl-trna synthetase, putative	0	No	2235	0.0063	0.0257	0.2439
Tc00.1047053510945.70	TCSYLVIO_2957	SYLVIO-NONESMERALDO	aspartate aminotransferase, mitochondrial, putative	0	No	1254	0.0087	0.0435	0.2008
Tc00.1047053503841.70	TCSYLVIO_6870	SYLVIO-ESMERALDO	aspartate aminotransferase, putative	0	No	1212	0.0305	0.0557	0.5476
Tc00.1047053503679.10	TCSYLVIO_6870	SYLVIO-NONESMERALDO	aspartate aminotransferase, putative	0	No	1212	0.0125	0.0359	0.3478
Tc00.1047053507091.50	TCSYLVIO_2692	SYLVIO-ESMERALDO	aspartate carbamoyltransferase, putative	0	No	981	0.0083	0.0614	0.1357
Tc00.1047053511923.110	TCSYLVIO_2692	SYLVIO-NONESMERALDO	aspartate carbamoyltransferase, putative	0	No	981	0.0154	0.0694	0.2225
Tc00.1047053508183.4	TCSYLVIO_6065	SYLVIO-ESMERALDO	aspartyl aminopeptidase, putative	0	No	558	0.0026	0.0501	0.0515
Tc00.1047053508153.180	TCSYLVIO_6065	SYLVIO-NONESMERALDO	aspartyl aminopeptidase, putative,metallo-peptidase, clan MH, family M20, putative	0	No	1350	0.001	0.0335	0.0312
Tc00.1047053510777.20	TCSYLVIO_4409	SYLVIO-ESMERALDO	aspartyl-tRNA synthetase, putative	0	No	1692	0.0052	0.0212	0.2444
Tc00.1047053509967.30	TCSYLVIO_73	SYLVIO-ESMERALDO	aspartyl-tRNA synthetase, putative	0	No	1602	0.0083	0.0479	0.1724
Tc00.1047053509037.50	TCSYLVIO_4409	SYLVIO-NONESMERALDO	aspartyl-tRNA synthetase, putative	0	No	783	0.0019	0.0333	0.0561
Tc00.1047053509695.10	TCSYLVIO_73	SYLVIO-NONESMERALDO	aspartyl-tRNA synthetase, putative	0	No	1602	0.0067	0.0353	0.1906
Tc00.1047053509069.20	TCSYLVIO_5492	SYLVIO-ESMERALDO	ATP binding protein-like protein, putative	0	No	567	0.0117	0.0223	0.5266
Tc00.1047053511145.60	TCSYLVIO_191	SYLVIO-ESMERALDO	ATP synthase F1 subunit gamma protein, putative	0	No	918	0.003	0.034	0.0872
Tc00.1047053504069.80	TCSYLVIO_191	SYLVIO-NONESMERALDO	ATP synthase F1 subunit gamma protein, putative	0	No	918	0.0015	0.0199	0.076
Tc00.1047053506529.516	TCSYLVIO_9105	SYLVIO-ESMERALDO	ATP synthase subunit, putative	0	No	399	0.0315	0.0388	0.811
Tc00.1047053510889.231	TCSYLVIO_9105	SYLVIO-NONESMERALDO	ATP synthase subunit, putative	0	No	399	0.0104	0.0092	1.1312
Tc00.1047053510395.10	TCSYLVIO_3327	SYLVIO-NONESMERALDO	ATP synthase, alpha chain, mitochondrial precursor, putative	0	No	741	0.0029	0.0497	0.0583
Tc00.1047053506945.240	TCSYLVIO_4772	SYLVIO-ESMERALDO	ATP synthase, epsilon chain, putative	0	No	549	0.0071	0.0497	0.1434
Tc00.1047053508781.20	TCSYLVIO_134	SYLVIO-ESMERALDO	ATP synthase, putative	0	No	1422	0.0041	0.0455	0.0897
Tc00.1047053508781.20	TCSYLVIO_134	SYLVIO-ESMERALDO	ATP synthase, putative	0	No	1422	0.0117	0.032	0.3661
Tc00.1047053511589.10	TCSYLVIO_1357	SYLVIO-ESMERALDO	ATP synthase, putative	0	No	648	0.0129	0.0515	0.2507
Tc00.1047053506855.80	TCSYLVIO_134	SYLVIO-NONESMERALDO	ATP synthase, putative	0	No	1422	0.0019	0.0386	0.0498
Tc00.1047053506855.80	TCSYLVIO_134	SYLVIO-NONESMERALDO	ATP synthase, putative	0	No	1422	0.0078	0.0661	0.118
Tc00.1047053508851.59	TCSYLVIO_1357	SYLVIO-NONESMERALDO	ATP synthase, putative	0	No	648	0.0032	0.0305	0.1049
Tc00.1047053509105.130	TCSYLVIO_6568	SYLVIO-NONESMERALDO	ATP-binding cassette protein, putative	0	No	2019	0.01	0.0368	0.2705
Tc00.1047053507681.100	TCSYLVIO_7834	SYLVIO-NONESMERALDO	ATP-binding cassette protein, putative	6	Yes	2046	0.0131	0.0339	0.3865
Tc00.1047053504149.20	TCSYLVIO_9614	SYLVIO-ESMERALDO	ATP-binding cassette transporter ABCA1, putative	15	No	5250	0.0083	0.0473	0.1746
Tc00.1047053504149.20	TCSYLVIO_9614	SYLVIO-ESMERALDO	ATP-binding cassette transporter ABCA1, putative	15	No	5250	0.0184	0.0654	0.2807
Tc00.1047053503573.9	TCSYLVIO_9614	SYLVIO-NONESMERALDO	ATP-binding cassette transporter ABCA1, putative	7	No	2901	0.0069	0.0178	0.3855
Tc00.1047053505945.50	TCSYLVIO_381	SYLVIO-ESMERALDO	ATP-dependent chaperone, putative	1	No	1404	0.0048	0.042	0.1155
Tc00.1047053508717.33	TCSYLVIO_6494	SYLVIO-ESMERALDO	ATP-dependent chaperone, putative	0	No	1611	0.0138	0.034	0.4065
Tc00.1047053509553.20	TCSYLVIO_381	SYLVIO-NONESMERALDO	ATP-dependent chaperone, putative	1	No	1404	0.006	0.0253	0.2384
Tc00.1047053504079.3	TCSYLVIO_6494	SYLVIO-NONESMERALDO	ATP-dependent chaperone, putative	0	No	1080	0.0179	0.0392	0.4571
Tc00.1047053508737.100	TCSYLVIO_2497	SYLVIO-NONESMERALDO	ATP-dependent Clp protease subunit, heat shock protein 78, putative,serine peptidase, putative	0	No	2406	0.0034	0.0242	0.1403
Tc00.1047053506941.90	TCSYLVIO_4612	SYLVIO-ESMERALDO	ATP-dependent DEAD/H DNA helicase recQ family, putative	0	No	2751	0.0114	0.0331	0.345
Tc00.1047053511511.90	TCSYLVIO_4612	SYLVIO-NONESMERALDO	ATP-dependent DEAD/H DNA helicase recQ family, putative	0	No	2751	0.0088	0.0307	0.2862
Tc00.1047053503391.10	TCSYLVIO_2838	SYLVIO-ESMERALDO	ATP-dependent DEAD/H DNA helicase recQ, putative	0	No	408	0.0102	0.058	0.1754
Tc00.1047053507433.9	TCSYLVIO_2839	SYLVIO-ESMERALDO	ATP-dependent DEAD/H DNA helicase recQ, putative	0	No	3930	0.0188	0.0482	0.3902
Tc00.1047053509243.60	TCSYLVIO_2838	SYLVIO-NONESMERALDO	ATP-dependent DEAD/H DNA helicase recQ, putative	0	No	402	0.0133	0.0105	1.2626
Tc00.1047053507989.40	TCSYLVIO_2839	SYLVIO-NONESMERALDO	ATP-dependent DEAD/H DNA helicase recQ, putative	0	No	4353	0.0129	0.0315	0.4093
Tc00.1047053482471.19	TCSYLVIO_153	SYLVIO-ESMERALDO	ATP-dependent DEAD/H RNA helicase, putative	0	No	627	0.0045	0.0234	0.1902
Tc00.1047053507811.30	TCSYLVIO_1985	SYLVIO-ESMERALDO	ATP-dependent DEAD/H RNA helicase, putative	0	No	2844	0.0055	0.0305	0.1805
Tc00.1047053507669.84	TCSYLVIO_2970	SYLVIO-ESMERALDO	ATP-dependent DEAD/H RNA helicase, putative	0	No	1776	0.0138	0.0267	0.519
Tc00.1047053506777.10	TCSYLVIO_3122	SYLVIO-ESMERALDO	ATP-dependent DEAD/H RNA helicase, putative	3	Yes	1932	0.005	0.0374	0.1338
Tc00.1047053503595.19	TCSYLVIO_362	SYLVIO-ESMERALDO	ATP-dependent DEAD/H RNA helicase, putative	0	No	1326	0.0113	0.0532	0.2116
Tc00.1047053507089.50	TCSYLVIO_5423	SYLVIO-ESMERALDO	ATP-dependent DEAD/H RNA helicase, putative	0	No	1743	0.0108	0.039	0.2759
Tc00.1047053506691.14	TCSYLVIO_6162	SYLVIO-ESMERALDO	ATP-dependent DEAD/H RNA helicase, putative	0	No	2373	0.0108	0.0401	0.27
Tc00.1047053484299.4	TCSYLVIO_6531	SYLVIO-ESMERALDO	ATP-dependent DEAD/H RNA helicase, putative	0	No	516	0.0053	0.0216	0.2473
Tc00.1047053506861.10	TCSYLVIO_654	SYLVIO-ESMERALDO	ATP-dependent DEAD/H RNA helicase, putative	0	No	2724	0.0127	0.0453	0.2813
Tc00.1047053509083.9	TCSYLVIO_8585	SYLVIO-ESMERALDO	ATP-dependent DEAD/H RNA helicase, putative	0	No	801	0.0124	0.0313	0.3961
Tc00.1047053507641.140	TCSYLVIO_9649	SYLVIO-ESMERALDO	ATP-dependent DEAD/H RNA helicase, putative	0	No	1533	0.0058	0.027	0.2148
Tc00.1047053507641.120	TCSYLVIO_9651	SYLVIO-ESMERALDO	ATP-dependent DEAD/H RNA helicase, putative	0	No	1824	0.0084	0.0389	0.2157
Tc00.1047053506679.50	TCSYLVIO_1771	SYLVIO-NONESMERALDO	ATP-dependent DEAD/H RNA helicase, putative	0	No	2661	0.0093	0.0261	0.3582
Tc00.1047053511165.10	TCSYLVIO_3122	SYLVIO-NONESMERALDO	ATP-dependent DEAD/H RNA helicase, putative	0	No	1701	0.0048	0.0355	0.1339
Tc00.1047053506229.70	TCSYLVIO_362	SYLVIO-NONESMERALDO	ATP-dependent DEAD/H RNA helicase, putative	0	No	1935	0.0093	0.0389	0.2401
Tc00.1047053506587.40	TCSYLVIO_3928	SYLVIO-NONESMERALDO	ATP-dependent DEAD/H RNA helicase, putative	0	No	1185	0.0011	0.0136	0.0831
Tc00.1047053504085.50	TCSYLVIO_5423	SYLVIO-NONESMERALDO	ATP-dependent DEAD/H RNA helicase, putative	0	No	1743	0.0097	0.0364	0.2674
Tc00.1047053511825.180	TCSYLVIO_654	SYLVIO-NONESMERALDO	ATP-dependent DEAD/H RNA helicase, putative	0	No	3786	0.0069	0.0299	0.232
Tc00.1047053510187.290	TCSYLVIO_6745	SYLVIO-NONESMERALDO	ATP-dependent DEAD/H RNA helicase, putative	0	No	1785	0.0077	0.0495	0.1563
Tc00.1047053506959.30	TCSYLVIO_6831	SYLVIO-NONESMERALDO	ATP-dependent DEAD/H RNA helicase, putative	0	No	1218	0.0012	0.0141	0.0826
Tc00.1047053505171.70	TCSYLVIO_8585	SYLVIO-NONESMERALDO	ATP-dependent DEAD/H RNA helicase, putative	1	Yes	2490	0.0112	0.0358	0.3141
Tc00.1047053510181.30	TCSYLVIO_6793	SYLVIO-ESMERALDO	ATP-dependent DEAD/H RNA helicase, putative,RNA helicase, putative	0	No	1926	0.0144	0.0403	0.3572
Tc00.1047053507609.30	TCSYLVIO_6793	SYLVIO-NONESMERALDO	ATP-dependent DEAD/H RNA helicase, putative,RNA helicase, putative	0	No	1926	0.0094	0.0265	0.3564
Tc00.1047053508777.90	TCSYLVIO_8531	SYLVIO-ESMERALDO	ATP-dependent DNA helicase, putative	0	No	2502	0.0136	0.0389	0.3505
Tc00.1047053508777.90	TCSYLVIO_8531	SYLVIO-ESMERALDO	ATP-dependent DNA helicase, putative	0	No	2502	0.0168	0.0445	0.3781
Tc00.1047053509029.120	TCSYLVIO_8531	SYLVIO-NONESMERALDO	ATP-dependent DNA helicase, putative	0	No	2502	0.0115	0.0461	0.2498
Tc00.1047053509029.120	TCSYLVIO_8531	SYLVIO-NONESMERALDO	ATP-dependent DNA helicase, putative	0	No	2502	0.011	0.0465	0.2366
Tc00.1047053511313.40	TCSYLVIO_1251	SYLVIO-ESMERALDO	ATP-dependent RNA helicase, putative	0	No	3297	0.0118	0.0422	0.2805
Tc00.1047053510609.110	TCSYLVIO_3336	SYLVIO-ESMERALDO	ATP-dependent RNA helicase, putative	0	No	2658	0.0205	0.0351	0.5845
Tc00.1047053506739.90	TCSYLVIO_3724	SYLVIO-ESMERALDO	ATP-dependent RNA helicase, putative	0	No	2283	0.0104	0.0389	0.2671
Tc00.1047053505123.4	TCSYLVIO_4329	SYLVIO-ESMERALDO	ATP-dependent RNA helicase, putative	0	No	1968	0.0042	0.0343	0.1227
Tc00.1047053511731.50	TCSYLVIO_4735	SYLVIO-ESMERALDO	ATP-dependent RNA helicase, putative	0	No	2931	0.0059	0.0501	0.1176
Tc00.1047053506635.20	TCSYLVIO_5249	SYLVIO-ESMERALDO	ATP-dependent RNA helicase, putative	0	No	2583	0.0129	0.0555	0.2335
Tc00.1047053506265.100	TCSYLVIO_5299	SYLVIO-ESMERALDO	ATP-dependent RNA helicase, putative	0	No	4197	0.0111	0.0712	0.156
Tc00.1047053509267.90	TCSYLVIO_5594	SYLVIO-ESMERALDO	ATP-dependent RNA helicase, putative	0	No	2154	0.0111	0.0424	0.2615
Tc00.1047053510741.180	TCSYLVIO_7640	SYLVIO-ESMERALDO	ATP-dependent RNA helicase, putative	0	No	2394	0.0043	0.0302	0.1432
Tc00.1047053506213.120	TCSYLVIO_8072	SYLVIO-ESMERALDO	ATP-dependent RNA helicase, putative	0	No	1893	0.0069	0.0492	0.1394
Tc00.1047053504247.20	TCSYLVIO_9468	SYLVIO-ESMERALDO	ATP-dependent RNA helicase, putative	0	No	2106	0.0185	0.0289	0.6397
Tc00.1047053507857.40	TCSYLVIO_2970	SYLVIO-NONESMERALDO	ATP-dependent RNA helicase, putative	0	No	1776	0.0089	0.0213	0.4152
Tc00.1047053506793.80	TCSYLVIO_3336	SYLVIO-NONESMERALDO	ATP-dependent RNA helicase, putative	0	No	2649	0.0125	0.0346	0.3601
Tc00.1047053510819.110	TCSYLVIO_3724	SYLVIO-NONESMERALDO	ATP-dependent RNA helicase, putative	0	No	2283	0.0101	0.0224	0.4509
Tc00.1047053508141.40	TCSYLVIO_4329	SYLVIO-NONESMERALDO	ATP-dependent RNA helicase, putative	0	No	3240	0.0038	0.0279	0.1369
Tc00.1047053432067.10	TCSYLVIO_4735	SYLVIO-NONESMERALDO	ATP-dependent RNA helicase, putative	0	No	1131	0.0073	0.0338	0.2161
Tc00.1047053506559.260	TCSYLVIO_5216	SYLVIO-NONESMERALDO	ATP-dependent RNA helicase, putative	0	No	2169	0.0046	0.0255	0.1812
Tc00.1047053508027.70	TCSYLVIO_5249	SYLVIO-NONESMERALDO	ATP-dependent RNA helicase, putative	1	No	2709	0.0097	0.0444	0.2177
Tc00.1047053506435.120	TCSYLVIO_5299	SYLVIO-NONESMERALDO	ATP-dependent RNA helicase, putative	0	No	4197	0.0061	0.0494	0.1229
Tc00.1047053510031.50	TCSYLVIO_5594	SYLVIO-NONESMERALDO	ATP-dependent RNA helicase, putative	0	No	2154	0.0113	0.0341	0.3312
Tc00.1047053503555.40	TCSYLVIO_6531	SYLVIO-NONESMERALDO	ATP-dependent RNA helicase, putative	0	No	1521	0.0097	0.0236	0.4088
Tc00.1047053508461.250	TCSYLVIO_7532	SYLVIO-NONESMERALDO	ATP-dependent RNA helicase, putative	0	No	2286	0.0073	0.0247	0.2943
Tc00.1047053510661.90	TCSYLVIO_7640	SYLVIO-NONESMERALDO	ATP-dependent RNA helicase, putative	0	No	2376	0.003	0.0262	0.1146
Tc00.1047053511285.120	TCSYLVIO_8072	SYLVIO-NONESMERALDO	ATP-dependent RNA helicase, putative	0	No	1890	0.0039	0.0292	0.1329
Tc00.1047053507945.10	TCSYLVIO_9468	SYLVIO-NONESMERALDO	ATP-dependent RNA helicase, putative	0	No	2109	0.0118	0.028	0.4218
Tc00.1047053506223.80	TCSYLVIO_5689	SYLVIO-ESMERALDO	ATP-dependent zinc metallopeptidase, putative,metallo-peptidase, clan MA(E), family M41, putative	1	No	2049	0.0071	0.0178	0.4002
Tc00.1047053511717.170	TCSYLVIO_5689	SYLVIO-NONESMERALDO	ATP-dependent zinc metallopeptidase, putative,metallo-peptidase, clan MA(E), family M41, putative	1	No	2046	0.0042	0.0155	0.2669
Tc00.1047053511277.170	TCSYLVIO_8190	SYLVIO-NONESMERALDO	ATP-dependent zinc metallopeptidase, putative,metallo-peptidase, clan MA(E), family M41, putative	1	No	1692	0.0008	0.0408	0.0191
Tc00.1047053509233.180	TCSYLVIO_9743	SYLVIO-ESMERALDO	ATPase beta subunit, putative	0	No	1554	0.0018	0.0288	0.0616
Tc00.1047053467287.30	TCSYLVIO_9743	SYLVIO-NONESMERALDO	ATPase beta subunit, putative	0	No	579	0	0.0539	0
Tc00.1047053507669.120	TCSYLVIO_2976	SYLVIO-ESMERALDO	ATPase domain protein, putative	1	Yes	1716	0.0256	0.0472	0.5429
Tc00.1047053509877.80	TCSYLVIO_2976	SYLVIO-NONESMERALDO	ATPase domain protein, putative	0	No	1602	0.0103	0.017	0.6068
Tc00.1047053510901.90	TCSYLVIO_3964	SYLVIO-NONESMERALDO	ATPase protein, putative	4	Yes	1854	0.0066	0.0252	0.2635
Tc00.1047053510901.90	TCSYLVIO_3964	SYLVIO-NONESMERALDO	ATPase protein, putative	4	Yes	1854	0.0769	0.0351	2.1903
Tc00.1047053504125.40	TCSYLVIO_2930	SYLVIO-ESMERALDO	ATPase subunit 9, putative	2	Yes	324	0	0.0965	0
Tc00.1047053504131.180	TCSYLVIO_2930	SYLVIO-NONESMERALDO	ATPase subunit 9, putative	2	Yes	324	0	0.0232	0
Tc00.1047053506977.70	TCSYLVIO_42	SYLVIO-NONESMERALDO	ATPase subunit 9, putative	2	Yes	315	0	0.0209	0
Tc00.1047053508387.130	TCSYLVIO_3376	SYLVIO-ESMERALDO	ATPase, putative	0	No	1425	0.0098	0.1359	0.0722
Tc00.1047053506251.50	TCSYLVIO_6383	SYLVIO-ESMERALDO	ATPase, putative	0	No	1884	0.015	0.0378	0.3967
Tc00.1047053506925.410	TCSYLVIO_9875	SYLVIO-ESMERALDO	ATPase, putative	0	No	2001	0.013	0.0426	0.3063
Tc00.1047053506297.110	TCSYLVIO_3029	SYLVIO-NONESMERALDO	ATPase, putative	0	No	3708	0.01	0.0295	0.3374
Tc00.1047053506789.170	TCSYLVIO_3376	SYLVIO-NONESMERALDO	ATPase, putative	0	No	1425	0.0058	0.0422	0.1383
Tc00.1047053508231.130	TCSYLVIO_6383	SYLVIO-NONESMERALDO	ATPase, putative	0	No	1884	0.0144	0.0354	0.4078
Tc00.1047053509443.30	TCSYLVIO_4385	SYLVIO-ESMERALDO	AUT2/APG4/ATG4 cysteine peptidase, putative,cysteine peptidase, Clan CA, family C54, putative	0	No	984	0.0067	0.031	0.2151
Tc00.1047053511527.50	TCSYLVIO_9885	SYLVIO-ESMERALDO	AUT2/APG4/ATG4 cysteine peptidase, putative,cysteine peptidase, Clan CA, family C54, putative	0	No	1071	0.0078	0.0204	0.3825
Tc00.1047053507017.150	TCSYLVIO_4385	SYLVIO-NONESMERALDO	AUT2/APG4/ATG4 cysteine peptidase, putative,cysteine peptidase, Clan CA, family C54, putative	0	No	984	0.0068	0.0247	0.2756
Tc00.1047053510257.90	TCSYLVIO_1881	SYLVIO-ESMERALDO	autophagocytosis associated protein, putative	0	No	810	0.0072	0.0595	0.1203
Tc00.1047053509213.130	TCSYLVIO_1881	SYLVIO-NONESMERALDO	autophagocytosis associated protein, putative	0	No	810	0.0033	0.0255	0.1289
Tc00.1047053510955.40	TCSYLVIO_9526	SYLVIO-ESMERALDO	axoneme central apparatus protein, putative	0	No	1539	0	0.0478	0
Tc00.1047053503869.9	TCSYLVIO_9526	SYLVIO-NONESMERALDO	axoneme central apparatus protein, putative	0	No	936	0	0.0318	0
Tc00.1047053511071.130	TCSYLVIO_2761	SYLVIO-ESMERALDO	basal body component, putative	0	No	4266	0.012	0.0361	0.3312
Tc00.1047053504017.10	TCSYLVIO_1394	SYLVIO-ESMERALDO	basic transcription factor 3a, putative	1	Yes	393	0	0.0732	0
Tc00.1047053508461.260	TCSYLVIO_7533	SYLVIO-NONESMERALDO	Bem46-like serine peptidase, putative,Serine peptidase, Clan SC, Family S09X, putative	1	Yes	1083	0.0161	0.0247	0.6542
Tc00.1047053507105.10	TCSYLVIO_5532	SYLVIO-ESMERALDO	beta prime cop protein, putative	0	No	2664	0.0054	0.0548	0.0985
Tc00.1047053507105.10	TCSYLVIO_5532	SYLVIO-ESMERALDO	beta prime cop protein, putative	0	No	2664	0.018	0.0353	0.5106
Tc00.1047053506815.30	TCSYLVIO_5532	SYLVIO-NONESMERALDO	beta prime cop protein, putative	0	No	2712	0.005	0.0366	0.1377
Tc00.1047053506815.30	TCSYLVIO_5532	SYLVIO-NONESMERALDO	beta prime cop protein, putative	0	No	2712	0.013	0.0294	0.4434
Tc00.1047053509499.20	TCSYLVIO_2098	SYLVIO-ESMERALDO	beta propeller protein, putative	0	No	1446	0.0087	0.0612	0.1425
Tc00.1047053508649.10	TCSYLVIO_2098	SYLVIO-NONESMERALDO	beta propeller protein, putative	0	No	1446	0.009	0.0234	0.3848
Tc00.1047053506297.180	TCSYLVIO_3020	SYLVIO-NONESMERALDO	beta-adaptin 1, putative	0	No	2715	0.0083	0.0298	0.2799
Tc00.1047053506673.60	TCSYLVIO_1074	SYLVIO-ESMERALDO	beta-adaptin 3, putative,AP-3 adapter complex beta subunit, putative	0	No	2709	0.0096	0.0527	0.1814
Tc00.1047053504827.40	TCSYLVIO_1074	SYLVIO-NONESMERALDO	beta-adaptin 3, putative,AP-3 adapter complex beta subunit, putative	0	No	2703	0.0113	0.0362	0.313
Tc00.1047053504137.60	TCSYLVIO_6473	SYLVIO-ESMERALDO	beta-adaptin 4, putative	0	No	2322	0.0045	0.0567	0.0799
Tc00.1047053504137.60	TCSYLVIO_6473	SYLVIO-ESMERALDO	beta-adaptin 4, putative	0	No	2322	0.006	0.037	0.1629
Tc00.1047053506247.200	TCSYLVIO_6331	SYLVIO-NONESMERALDO	beta-adaptin, putative	0	No	2895	0.0114	0.0334	0.3423
Tc00.1047053509799.10	TCSYLVIO_6473	SYLVIO-NONESMERALDO	beta-adaptin, putative	0	No	2322	0.0037	0.052	0.0717
Tc00.1047053509799.10	TCSYLVIO_6473	SYLVIO-NONESMERALDO	beta-adaptin, putative	0	No	2322	0.0064	0.0156	0.4098
Tc00.1047053504157.20	TCSYLVIO_2329	SYLVIO-NONESMERALDO	beta-ketoacyl synthase family protein, putative	0	No	1404	0.0161	0.0337	0.4773
Tc00.1047053510719.60	TCSYLVIO_1009	SYLVIO-ESMERALDO	biotin/lipoate protein ligase, putative	0	No	735	0.0113	0.0629	0.18
Tc00.1047053509749.10	TCSYLVIO_1009	SYLVIO-NONESMERALDO	biotin/lipoate protein ligase, putative	0	No	735	0.0075	0.0697	0.1073
Tc00.1047053508717.40	TCSYLVIO_6492	SYLVIO-ESMERALDO	branch point binding protein, putative	0	No	801	0.0052	0.0323	0.1606
Tc00.1047053504079.10	TCSYLVIO_6492	SYLVIO-NONESMERALDO	branch point binding protein, putative	0	No	801	0.0052	0.0183	0.2837
Tc00.1047053509039.20	TCSYLVIO_4411	SYLVIO-NONESMERALDO	bystin, putative	0	Yes	1467	0.0076	0.0456	0.1677
Tc00.1047053508207.240	TCSYLVIO_3680	SYLVIO-ESMERALDO	C-1-tetrahydrofolate synthase, cytoplasmic, putative	0	No	891	0.0079	0.054	0.1459
Tc00.1047053511741.50	TCSYLVIO_4647	SYLVIO-ESMERALDO	C-1-tetrahydrofolate synthase, cytoplasmic, putative	0	No	1953	0.0155	0.0434	0.3562
Tc00.1047053509509.20	TCSYLVIO_3680	SYLVIO-NONESMERALDO	C-1-tetrahydrofolate synthase, cytoplasmic, putative	0	No	891	0.0063	0.0369	0.1701
Tc00.1047053511517.60	TCSYLVIO_4647	SYLVIO-NONESMERALDO	C-1-tetrahydrofolate synthase, cytoplasmic, putative	0	No	1947	0.0089	0.0441	0.2017
Tc00.1047053507129.30	TCSYLVIO_5584	SYLVIO-ESMERALDO	C-14 sterol reductase, putative	8	Yes	1371	0.0095	0.0371	0.2563
Tc00.1047053507969.60	TCSYLVIO_5584	SYLVIO-NONESMERALDO	C-14 sterol reductase, putative	8	Yes	1371	0.0042	0.0219	0.1924
Tc00.1047053511339.20	TCSYLVIO_4276	SYLVIO-ESMERALDO	C-5 sterol desaturase, putative	3	No	837	0.0195	0.0295	0.661
Tc00.1047053510329.90	TCSYLVIO_6036	SYLVIO-NONESMERALDO	C-8 sterol isomerase, putative	1	Yes	654	0.0021	0.0397	0.0535
Tc00.1047053506211.114	TCSYLVIO_8036	SYLVIO-ESMERALDO	C-terminal motor kinesin, putative	0	No	2469	0.0042	0.0317	0.1311
Tc00.1047053510901.50	TCSYLVIO_3970	SYLVIO-NONESMERALDO	C-terminal motor kinesin, putative	0	No	2013	0.0036	0.0289	0.1236
Tc00.1047053510901.50	TCSYLVIO_3970	SYLVIO-NONESMERALDO	C-terminal motor kinesin, putative	0	No	2013	0.0099	0.0152	0.6537
Tc00.1047053511289.119	TCSYLVIO_8036	SYLVIO-NONESMERALDO	C-terminal motor kinesin, putative	0	No	687	0.0044	0.0451	0.0975
Tc00.1047053510431.40	TCSYLVIO_7392	SYLVIO-ESMERALDO	CAAX prenyl protease 1, putative,metallo-peptidase, clan M-, family M48, putative	5	No	1284	0.009	0.0535	0.1688
Tc00.1047053460127.20	TCSYLVIO_7392	SYLVIO-NONESMERALDO	CAAX prenyl protease 1, putative,metallo-peptidase, clan M-, family M48, putative	5	No	1284	0.0011	0.0349	0.0318
Tc00.1047053510089.39	TCSYLVIO_8333	SYLVIO-ESMERALDO	CAAX prenyl protease 2, putative	3	No	897	0.0079	0.0734	0.1073
Tc00.1047053506869.50	TCSYLVIO_168	SYLVIO-ESMERALDO	calcineurin B subunit, putative	0	No	528	0.0107	0.0547	0.1955
Tc00.1047053510519.60	TCSYLVIO_168	SYLVIO-NONESMERALDO	calcineurin B subunit, putative	0	No	528	0.005	0.0736	0.0684
Tc00.1047053504105.130	TCSYLVIO_6246	SYLVIO-NONESMERALDO	calcium channel protein, putative	20	No	8175	0.0094	0.044	0.2138
Tc00.1047053504105.130	TCSYLVIO_6246	SYLVIO-NONESMERALDO	calcium channel protein, putative	20	No	8175	0.0131	0.0268	0.4873
Tc00.1047053510769.120	TCSYLVIO_7807	SYLVIO-ESMERALDO	calcium motive p-type ATPase, putative	8	No	3117	0.0052	0.026	0.1994
Tc00.1047053506241.70	TCSYLVIO_7807	SYLVIO-NONESMERALDO	calcium motive p-type ATPase, putative	8	No	3117	0.0027	0.0278	0.0983
Tc00.1047053507925.60	TCSYLVIO_4504	SYLVIO-ESMERALDO	calcium-binding protein, putative	1	No	1536	0.0094	0.0466	0.2021
Tc00.1047053509059.30	TCSYLVIO_4504	SYLVIO-NONESMERALDO	calcium-binding protein, putative	0	No	1122	0.0059	0.0381	0.1548
Tc00.1047053507993.120	TCSYLVIO_8151	SYLVIO-ESMERALDO	calcium-dependent lipid binding protein, putative,synaptotagmin, putative	3	No	1878	0.0205	0.0392	0.5227
Tc00.1047053511277.560	TCSYLVIO_8151	SYLVIO-NONESMERALDO	calcium-dependent lipid binding protein, putative,synaptotagmin, putative	3	No	1878	0.0109	0.0236	0.4634
Tc00.1047053509647.150	TCSYLVIO_6647	SYLVIO-NONESMERALDO	calcium-transporting ATPase, putative	9	No	3180	0.0078	0.027	0.2882
Tc00.1047053511585.220	TCSYLVIO_4784	SYLVIO-ESMERALDO	calcium/potassium channel (CAKC), putative	7	No	2607	0.0058	0.0314	0.1831
Tc00.1047053510155.210	TCSYLVIO_4784	SYLVIO-NONESMERALDO	calcium/potassium channel (CAKC), putative	7	No	2607	0.0042	0.0174	0.2425
Tc00.1047053506963.90	TCSYLVIO_1402	SYLVIO-ESMERALDO	calmodulin, putative	0	No	456	0.0028	0.0413	0.0681
Tc00.1047053508731.30	TCSYLVIO_791	SYLVIO-ESMERALDO	calmodulin, putative	0	No	465	0.0156	0.0291	0.5361
Tc00.1047053507483.30	TCSYLVIO_8598	SYLVIO-ESMERALDO	calmodulin, putative	1	Yes	621	0.1232	0.3698	0.333
Tc00.1047053508951.50	TCSYLVIO_9009	SYLVIO-ESMERALDO	calmodulin, putative	1	Yes	573	0.0148	0.0331	0.4478
Tc00.1047053506933.89	TCSYLVIO_9985	SYLVIO-ESMERALDO	calmodulin, putative	0	No	462	0.0231	0.0092	2.5196
Tc00.1047053511233.80	TCSYLVIO_1402	SYLVIO-NONESMERALDO	calmodulin, putative	0	No	456	0	0.0306	0
Tc00.1047053506835.60	TCSYLVIO_4750	SYLVIO-NONESMERALDO	calmodulin, putative	0	No	1950	0.0134	0.0606	0.2214
Tc00.1047053509683.50	TCSYLVIO_791	SYLVIO-NONESMERALDO	calmodulin, putative	0	No	465	0.0146	0.0435	0.336
Tc00.1047053510121.50	TCSYLVIO_9009	SYLVIO-NONESMERALDO	calmodulin, putative	1	Yes	558	0.0056	0.0381	0.1478
Tc00.1047053509353.60	TCSYLVIO_9242	SYLVIO-NONESMERALDO	calmodulin, putative	0	No	471	0	0.0369	0
Tc00.1047053508461.380	TCSYLVIO_7549	SYLVIO-NONESMERALDO	calmodulin, putative,calcium-binding EF hand protein, putative	0	No	465	0	0.0732	0
Tc00.1047053511441.10	TCSYLVIO_7214	SYLVIO-ESMERALDO	calpain cysteine peptidase, putative,cysteine peptidase, Clan CA, family C2, putative	0	No	3825	0.0137	0.0693	0.197
Tc00.1047053506493.90	TCSYLVIO_9022	SYLVIO-ESMERALDO	calpain cysteine peptidase, putative,cysteine peptidase, Clan CA, family C2, putative	0	No	4776	0.0086	0.0365	0.2353
Tc00.1047053506563.200	TCSYLVIO_9509	SYLVIO-ESMERALDO	calpain cysteine peptidase, putative,cysteine peptidase, Clan CA, family C2, putative	0	No	2187	0.015	0.0341	0.4404
Tc00.1047053510121.170	TCSYLVIO_9022	SYLVIO-NONESMERALDO	calpain cysteine peptidase, putative,cysteine peptidase, Clan CA, family C2, putative	0	No	4776	0.0059	0.0317	0.1855
Tc00.1047053508999.220	TCSYLVIO_9509	SYLVIO-NONESMERALDO	calpain cysteine peptidase, putative,cysteine peptidase, Clan CA, family C2, putative	0	No	2187	0.0094	0.0278	0.3402
Tc00.1047053508555.70	TCSYLVIO_4318	SYLVIO-ESMERALDO	calpain-like cysteine peptidase, putative	0	No	3693	0.0311	0.0472	0.6578
Tc00.1047053503909.84	TCSYLVIO_4579	SYLVIO-ESMERALDO	calpain-like cysteine peptidase, putative	0	No	3090	0.019	0.0314	0.6036
Tc00.1047053484311.10	TCSYLVIO_7205	SYLVIO-ESMERALDO	calpain-like cysteine peptidase, putative	0	No	1893	0.0395	0.0901	0.4382
Tc00.1047053506227.130	TCSYLVIO_723	SYLVIO-ESMERALDO	calpain-like cysteine peptidase, putative	0	No	3201	0.0066	0.0374	0.1759
Tc00.1047053506563.190	TCSYLVIO_9510	SYLVIO-ESMERALDO	calpain-like cysteine peptidase, putative	0	No	2574	0.0155	0.0216	0.7182
Tc00.1047053506983.48	TCSYLVIO_279	SYLVIO-NONESMERALDO	calpain-like cysteine peptidase, putative	0	No	342	0.0256	0.0365	0.7013
Tc00.1047053506983.39	TCSYLVIO_280	SYLVIO-NONESMERALDO	calpain-like cysteine peptidase, putative	0	No	342	0.0156	0.0504	0.3092
Tc00.1047053509237.140	TCSYLVIO_4318	SYLVIO-NONESMERALDO	calpain-like cysteine peptidase, putative	0	No	2229	0.0177	0.0348	0.5092
Tc00.1047053509237.151	TCSYLVIO_4319	SYLVIO-NONESMERALDO	calpain-like cysteine peptidase, putative	0	No	774	0.0092	0.0571	0.1617
Tc00.1047053511847.10	TCSYLVIO_723	SYLVIO-NONESMERALDO	calpain-like cysteine peptidase, putative	0	No	2625	0.0026	0.0364	0.0708
Tc00.1047053509003.20	TCSYLVIO_9516	SYLVIO-NONESMERALDO	calpain-like cysteine peptidase, putative	0	No	627	0.0084	0.0484	0.1745
Tc00.1047053509001.40	TCSYLVIO_9514	SYLVIO-NONESMERALDO	calpain-like cysteine peptidase, putative,calpain-like cysteine peptidase, clan CA, family C2, putative	0	No	441	0.0031	0.0267	0.1161
Tc00.1047053509003.30	TCSYLVIO_9517	SYLVIO-NONESMERALDO	calpain-like cysteine peptidase, putative,calpain-like cysteine peptidase, clan CA, family C2, putative	0	No	393	0.0034	0.0418	0.0813
Tc00.1047053508555.50	TCSYLVIO_4315	SYLVIO-ESMERALDO	calpain-like cysteine peptidase, putative,cysteine peptidase, Clan CA, family C2, putative	0	No	2145	0.0187	0.0418	0.4465
Tc00.1047053508555.50	TCSYLVIO_4315	SYLVIO-ESMERALDO	calpain-like cysteine peptidase, putative,cysteine peptidase, Clan CA, family C2, putative	0	No	2145	0.0252	0.0851	0.2959
Tc00.1047053511329.10	TCSYLVIO_4319	SYLVIO-ESMERALDO	calpain-like cysteine peptidase, putative,cysteine peptidase, Clan CA, family C2, putative	0	No	1692	0.0105	0.0489	0.2157
Tc00.1047053511711.100	TCSYLVIO_5625	SYLVIO-ESMERALDO	calpain-like cysteine peptidase, putative,cysteine peptidase, Clan CA, family C2, putative	0	No	849	0.0089	0.0596	0.1497
Tc00.1047053511445.10	TCSYLVIO_7209	SYLVIO-ESMERALDO	calpain-like cysteine peptidase, putative,cysteine peptidase, Clan CA, family C2, putative	0	No	3495	0.0303	0.0708	0.4273
Tc00.1047053503855.40	TCSYLVIO_9303	SYLVIO-ESMERALDO	calpain-like cysteine peptidase, putative,cysteine peptidase, Clan CA, family C2, putative	0	No	2550	0.0149	0.0622	0.2395
Tc00.1047053506563.210	TCSYLVIO_9508	SYLVIO-ESMERALDO	calpain-like cysteine peptidase, putative,cysteine peptidase, Clan CA, family C2, putative	0	No	2076	0.0078	0.0297	0.2629
Tc00.1047053509237.120	TCSYLVIO_4315	SYLVIO-NONESMERALDO	calpain-like cysteine peptidase, putative,cysteine peptidase, Clan CA, family C2, putative	0	No	2145	0.02	0.0472	0.4229
Tc00.1047053509237.120	TCSYLVIO_4315	SYLVIO-NONESMERALDO	calpain-like cysteine peptidase, putative,cysteine peptidase, Clan CA, family C2, putative	0	No	2145	0.0156	0.0773	0.2013
Tc00.1047053511507.70	TCSYLVIO_4579	SYLVIO-NONESMERALDO	calpain-like cysteine peptidase, putative,cysteine peptidase, Clan CA, family C2, putative	0	No	3090	0.0138	0.0322	0.4288
Tc00.1047053503987.20	TCSYLVIO_5625	SYLVIO-NONESMERALDO	calpain-like cysteine peptidase, putative,cysteine peptidase, Clan CA, family C2, putative	0	No	849	0.0087	0.023	0.3777
Tc00.1047053511727.30	TCSYLVIO_5751	SYLVIO-NONESMERALDO	calpain-like cysteine peptidase, putative,cysteine peptidase, Clan CA, family C2, putative	0	No	4362	0.0187	0.0378	0.496
Tc00.1047053506721.30	TCSYLVIO_7215	SYLVIO-NONESMERALDO	calpain-like cysteine peptidase, putative,cysteine peptidase, Clan CA, family C2, putative	0	No	13713	0.0053	0.0295	0.1814
Tc00.1047053511269.70	TCSYLVIO_8244	SYLVIO-NONESMERALDO	calpain-like cysteine peptidase, putative,cysteine peptidase, Clan CA, family C2, putative	0	No	2310	0.012	0.0639	0.1873
Tc00.1047053510337.20	TCSYLVIO_9303	SYLVIO-NONESMERALDO	calpain-like cysteine peptidase, putative,cysteine peptidase, Clan CA, family C2, putative	0	No	2550	0.0115	0.0438	0.2632
Tc00.1047053508999.190	TCSYLVIO_9507	SYLVIO-NONESMERALDO	calpain-like cysteine peptidase, putative,cysteine peptidase, Clan CA, family C2, putative	0	No	2511	0.0077	0.0235	0.3295
Tc00.1047053508999.200	TCSYLVIO_9508	SYLVIO-NONESMERALDO	calpain-like cysteine peptidase, putative,cysteine peptidase, Clan CA, family C2, putative	0	No	2076	0.0047	0.0226	0.2083
Tc00.1047053509011.40	TCSYLVIO_4201	SYLVIO-ESMERALDO	calreticulin, putative	1	Yes	1203	0.0137	0.0551	0.2478
Tc00.1047053510685.10	TCSYLVIO_4201	SYLVIO-NONESMERALDO	calreticulin, putative	1	Yes	1203	0.0073	0.0524	0.1398
Tc00.1047053510181.150	TCSYLVIO_6780	SYLVIO-ESMERALDO	caltractin, putative	0	No	564	0.0049	0.062	0.0789
Tc00.1047053503431.10	TCSYLVIO_6780	SYLVIO-NONESMERALDO	caltractin, putative	0	No	468	0.006	0.0882	0.0684
Tc00.1047053508277.100	TCSYLVIO_9186	SYLVIO-ESMERALDO	cAMP specific phosphodiesterase, putative	0	No	2754	0.0086	0.0526	0.1637
Tc00.1047053508277.110	TCSYLVIO_9187	SYLVIO-ESMERALDO	cAMP specific phosphodiesterase, putative	0	No	2787	0.0169	0.053	0.3192
Tc00.1047053509943.20	TCSYLVIO_9187	SYLVIO-NONESMERALDO	cAMP specific phosphodiesterase, putative	0	No	2787	0.0084	0.0387	0.2166
Tc00.1047053506625.80	TCSYLVIO_9953	SYLVIO-ESMERALDO	cAMP-specific phosphodiesterase, putative	0	No	1962	0.0071	0.0304	0.2322
Tc00.1047053508817.130	TCSYLVIO_3863	SYLVIO-NONESMERALDO	carbonic anhydrase-like protein, putative	1	No	1566	0.0219	0.0273	0.8052
Tc00.1047053504153.160	TCSYLVIO_9893	SYLVIO-ESMERALDO	carboxypeptidase, putative,metallo-peptidase, clan MA(E), family M32, putative	0	No	1509	0.0099	0.0476	0.2089
Tc00.1047053506631.20	TCSYLVIO_5237	SYLVIO-ESMERALDO	cardiolipin synthetase, putative	0	No	1917	0.0139	0.0577	0.2409
Tc00.1047053506559.40	TCSYLVIO_5237	SYLVIO-NONESMERALDO	cardiolipin synthetase, putative	0	No	1917	0.0079	0.0423	0.1865
Tc00.1047053511303.40	TCSYLVIO_1209	SYLVIO-ESMERALDO	carnitine O-acetyltransferase, putative	0	No	2187	0.0051	0.0608	0.0836
Tc00.1047053511807.284	TCSYLVIO_527	SYLVIO-NONESMERALDO	carnitine O-palmitoyltransferase II, putative	0	No	2034	0.0058	0.0368	0.1572
Tc00.1047053503685.30	TCSYLVIO_5956	SYLVIO-ESMERALDO	carnitine/choline acetyltransferase, putative	0	No	495	0.0115	0.0357	0.3229
Tc00.1047053509999.90	TCSYLVIO_5956	SYLVIO-NONESMERALDO	carnitine/choline acetyltransferase, putative	0	No	1830	0.0055	0.0184	0.2984
Tc00.1047053508989.20	TCSYLVIO_448	SYLVIO-ESMERALDO	carrier protein, putative	4	No	1086	0.0054	0.0484	0.112
Tc00.1047053509569.110	TCSYLVIO_448	SYLVIO-NONESMERALDO	carrier protein, putative	4	No	1086	0.0038	0.0355	0.1067
Tc00.1047053506945.30	TCSYLVIO_4752	SYLVIO-ESMERALDO	CAS/CSE/importin domain protein, putative	0	No	2880	0.0038	0.0325	0.1183
Tc00.1047053506835.80	TCSYLVIO_4752	SYLVIO-NONESMERALDO	CAS/CSE/importin domain protein, putative	0	No	2880	0.0059	0.0402	0.146
Tc00.1047053506945.110	TCSYLVIO_4760	SYLVIO-ESMERALDO	casein kinase 1 isoform 2, putative	0	No	1155	0.0024	0.0157	0.1527
Tc00.1047053510445.10	TCSYLVIO_4760	SYLVIO-NONESMERALDO	casein kinase 1 isoform 2, putative	0	No	516	0.0028	0.0132	0.2111
Tc00.1047053508741.320	TCSYLVIO_2538	SYLVIO-NONESMERALDO	casein kinase II, alpha chain, putative	0	No	1215	0.0097	0.1333	0.0726
Tc00.1047053510761.60	TCSYLVIO_9941	SYLVIO-ESMERALDO	casein kinase II, putative	0	No	1035	0.0068	0.0419	0.1621
Tc00.1047053508357.80	TCSYLVIO_7291	SYLVIO-ESMERALDO	cation transporter protein, putative	15	No	1824	0.017	0.0442	0.3849
Tc00.1047053508355.420	TCSYLVIO_7291	SYLVIO-NONESMERALDO	cation transporter protein, putative	14	No	1824	0.0165	0.0452	0.3657
Tc00.1047053509197.39	TCSYLVIO_4027	SYLVIO-ESMERALDO	cation transporter, putative	6	No	1125	0.0063	0.0397	0.1586
Tc00.1047053509197.30	TCSYLVIO_4028	SYLVIO-ESMERALDO	cation transporter, putative	8	No	1107	0.0144	0.0671	0.2148
Tc00.1047053511355.14	TCSYLVIO_7912	SYLVIO-ESMERALDO	cation transporter, putative	1	No	1377	0.0139	0.0382	0.3636
Tc00.1047053508277.350	TCSYLVIO_9212	SYLVIO-ESMERALDO	cation transporter, putative	2	No	2061	0.0213	0.0534	0.3994
Tc00.1047053503809.140	TCSYLVIO_7912	SYLVIO-NONESMERALDO	cation transporter, putative	3	No	1377	0.011	0.031	0.3567
Tc00.1047053506445.30	TCSYLVIO_9212	SYLVIO-NONESMERALDO	cation transporter, putative	2	No	2037	0.0095	0.0313	0.3045
Tc00.1047053510857.60	TCSYLVIO_1470	SYLVIO-ESMERALDO	cation-transporting ATPase, putative	4	No	777	0.0087	0.0208	0.417
Tc00.1047053509611.80	TCSYLVIO_1470	SYLVIO-NONESMERALDO	cation-transporting ATPase, putative	8	No	3738	0.0047	0.0316	0.1484
Tc00.1047053511729.70	TCSYLVIO_4742	SYLVIO-ESMERALDO	cationic amino acid transporter, putative	4	No	723	0.012	0.0279	0.4311
Tc00.1047053506833.70	TCSYLVIO_4742	SYLVIO-NONESMERALDO	cationic amino acid transporter, putative	12	Yes	1644	0.009	0.0268	0.3364
Tc00.1047053510535.60	TCSYLVIO_671	SYLVIO-ESMERALDO	CCR4 associated factor, putative	0	No	1008	0.0053	0.0546	0.0971
Tc00.1047053511827.60	TCSYLVIO_671	SYLVIO-NONESMERALDO	CCR4 associated factor, putative	1	Yes	1245	0.0052	0.0342	0.1534
Tc00.1047053507019.140	TCSYLVIO_4441	SYLVIO-NONESMERALDO	CDC16, putative	0	No	1635	0.0064	0.0413	0.1549
Tc00.1047053506413.10	TCSYLVIO_2567	SYLVIO-ESMERALDO	CDP-diacylglycerol synthetase, putative	3	No	684	0.0019	0.0638	0.0302
Tc00.1047053511237.40	TCSYLVIO_2567	SYLVIO-NONESMERALDO	CDP-diacylglycerol synthetase, putative	7	No	1227	0.0032	0.0438	0.0727
Tc00.1047053510303.190	TCSYLVIO_3272	SYLVIO-NONESMERALDO	cell cycle associated protein MOB1, putative	0	No	675	0.0038	0.0574	0.066
Tc00.1047053507873.20	TCSYLVIO_5018	SYLVIO-ESMERALDO	cell differentiation protein, putative	0	No	939	0.0015	0.025	0.0611
Tc00.1047053510689.50	TCSYLVIO_5018	SYLVIO-NONESMERALDO	cell differentiation protein, putative	0	No	939	0.0031	0.025	0.1223
Tc00.1047053506811.210	TCSYLVIO_7350	SYLVIO-ESMERALDO	cell division cycle protein 45 (CDC45), putative	0	No	2043	0.0088	0.0342	0.2577
Tc00.1047053506303.20	TCSYLVIO_7350	SYLVIO-NONESMERALDO	cell division cycle protein 45 (CDC45), putative	0	No	2046	0.0079	0.0295	0.2669
Tc00.1047053507837.90	TCSYLVIO_1129	SYLVIO-ESMERALDO	cell division cycle protein, putative	0	No	1974	0.0106	0.0207	0.5111
Tc00.1047053511907.260	TCSYLVIO_2818	SYLVIO-NONESMERALDO	cell division cycle protein, putative	0	No	1593	0.0087	0.0497	0.1756
Tc00.1047053509695.190	TCSYLVIO_93	SYLVIO-NONESMERALDO	cell division protein kinase 2, putative	0	No	903	0	0.0079	0
Tc00.1047053504181.40	TCSYLVIO_93	SYLVIO-ESMERALDO	cell division protein kinase 2,cdc2-related protein kinase 1	0	No	903	0	0.0239	0
Tc00.1047053506677.20	TCSYLVIO_1735	SYLVIO-ESMERALDO	cell division related protein kinase 2, putative	0	No	933	0.0028	0.0144	0.1927
Tc00.1047053506583.40	TCSYLVIO_1735	SYLVIO-NONESMERALDO	cell division related protein kinase 2, putative	0	No	933	0	0.0141	0
Tc00.1047053508727.18	TCSYLVIO_6412	SYLVIO-ESMERALDO	centrin, putative	0	No	498	0.0052	0.0571	0.0906
Tc00.1047053506559.380	TCSYLVIO_5203	SYLVIO-NONESMERALDO	centrin, putative	0	No	543	0	0.036	0
Tc00.1047053509161.40	TCSYLVIO_5787	SYLVIO-NONESMERALDO	centrin, putative	0	No	558	0.0078	0.0728	0.1071
Tc00.1047053511825.40	TCSYLVIO_644	SYLVIO-NONESMERALDO	centrin, putative,Ca2 -binding EF-hand protein, putative	0	No	447	0	0.0371	0
Tc00.1047053511825.50	TCSYLVIO_645	SYLVIO-NONESMERALDO	centrin, putative,Ca2 -binding EF-hand protein, putative	0	No	447	0	0.0308	0
Tc00.1047053506401.90	TCSYLVIO_1524	SYLVIO-ESMERALDO	centrin, putative,caltractin, putative	0	No	567	0.0023	0.0333	0.0678
Tc00.1047053503727.10	TCSYLVIO_1524	SYLVIO-NONESMERALDO	centrin, putative,caltractin, putative	0	No	567	0	0.0081	0
Tc00.1047053511145.70	TCSYLVIO_192	SYLVIO-ESMERALDO	centromere/microtubule binding protein cbf5, putative	0	No	1284	0.0042	0.0243	0.174
Tc00.1047053504069.90	TCSYLVIO_192	SYLVIO-NONESMERALDO	centromere/microtubule binding protein cbf5, putative	0	No	1284	0.002	0.0233	0.0877
Tc00.1047053506289.74	TCSYLVIO_3560	SYLVIO-ESMERALDO	chaperone DNAJ protein, putative	0	No	2331	0.0162	0.0526	0.3081
Tc00.1047053507389.60	TCSYLVIO_4135	SYLVIO-ESMERALDO	chaperone DNAJ protein, putative	1	No	627	0.0116	0.0411	0.2831
Tc00.1047053506265.45	TCSYLVIO_5292	SYLVIO-ESMERALDO	chaperone DNAJ protein, putative	0	No	780	0.0308	0.0333	0.9261
Tc00.1047053511531.9	TCSYLVIO_5448	SYLVIO-ESMERALDO	chaperone DNAJ protein, putative	1	Yes	780	0.011	0.0362	0.3028
Tc00.1047053511537.50	TCSYLVIO_5481	SYLVIO-ESMERALDO	chaperone DNAJ protein, putative	0	No	921	0.0137	0.0399	0.3434
Tc00.1047053510743.100	TCSYLVIO_7656	SYLVIO-ESMERALDO	chaperone DNAJ protein, putative	0	Yes	1344	0.0032	0.0409	0.0782
Tc00.1047053510759.134	TCSYLVIO_7765	SYLVIO-ESMERALDO	chaperone DNAJ protein, putative	1	No	957	0.015	0.0404	0.3711
Tc00.1047053503455.10	TCSYLVIO_8283	SYLVIO-ESMERALDO	chaperone DNAJ protein, putative	0	No	1980	0.0215	0.0406	0.5302
Tc00.1047053509809.20	TCSYLVIO_8292	SYLVIO-ESMERALDO	chaperone DNAJ protein, putative	2	Yes	741	0.0231	0.0521	0.4431
Tc00.1047053507625.110	TCSYLVIO_8308	SYLVIO-ESMERALDO	chaperone DNAJ protein, putative	2	No	2127	0.0227	0.054	0.4204
Tc00.1047053506529.260	TCSYLVIO_9080	SYLVIO-ESMERALDO	chaperone DNAJ protein, putative	0	No	1542	0.0154	0.0438	0.3516
Tc00.1047053510243.30	TCSYLVIO_9352	SYLVIO-ESMERALDO	chaperone DNAJ protein, putative	0	No	1395	0.006	0.0292	0.205
Tc00.1047053511423.170	TCSYLVIO_9442	SYLVIO-ESMERALDO	chaperone DNAJ protein, putative	0	Yes	1461	0.0129	0.0584	0.2201
Tc00.1047053504147.60	TCSYLVIO_9798	SYLVIO-ESMERALDO	chaperone DNAJ protein, putative	0	No	798	0.0108	0.0392	0.2757
Tc00.1047053509911.100	TCSYLVIO_4135	SYLVIO-NONESMERALDO	chaperone DNAJ protein, putative	1	No	627	0.0069	0.0237	0.2911
Tc00.1047053511517.44	TCSYLVIO_4645	SYLVIO-NONESMERALDO	chaperone DNAJ protein, putative	0	No	873	0.0082	0.0358	0.2293
Tc00.1047053511025.100	TCSYLVIO_5448	SYLVIO-NONESMERALDO	chaperone DNAJ protein, putative	1	Yes	1173	0.0107	0.0186	0.5774
Tc00.1047053508707.330	TCSYLVIO_5481	SYLVIO-NONESMERALDO	chaperone DNAJ protein, putative	0	No	921	0.0077	0.015	0.5164
Tc00.1047053506355.50	TCSYLVIO_6396	SYLVIO-NONESMERALDO	chaperone DNAJ protein, putative	0	No	1059	0.004	0.0191	0.21
Tc00.1047053510659.210	TCSYLVIO_7656	SYLVIO-NONESMERALDO	chaperone DNAJ protein, putative	0	Yes	1344	0.0033	0.0278	0.1197
Tc00.1047053506999.70	TCSYLVIO_7765	SYLVIO-NONESMERALDO	chaperone DNAJ protein, putative	1	No	957	0.0074	0.0073	1.0092
Tc00.1047053511261.100	TCSYLVIO_8283	SYLVIO-NONESMERALDO	chaperone DNAJ protein, putative	0	No	1980	0.0113	0.0374	0.3006
Tc00.1047053511261.20	TCSYLVIO_8292	SYLVIO-NONESMERALDO	chaperone DNAJ protein, putative	0	No	513	0.0053	0.053	0.1007
Tc00.1047053511367.138	TCSYLVIO_8979	SYLVIO-NONESMERALDO	chaperone DNAJ protein, putative	0	No	1263	0.0032	0.0164	0.1925
Tc00.1047053510575.200	TCSYLVIO_9352	SYLVIO-NONESMERALDO	chaperone DNAJ protein, putative	0	No	1395	0.0029	0.0201	0.1434
Tc00.1047053507949.10	TCSYLVIO_9442	SYLVIO-NONESMERALDO	chaperone DNAJ protein, putative	0	Yes	1461	0.0127	0.0388	0.3276
Tc00.1047053511531.40	TCSYLVIO_5451	SYLVIO-ESMERALDO	chaperonin alpha subunit, putative	0	No	1641	0.005	0.0695	0.0724
Tc00.1047053511025.70	TCSYLVIO_5451	SYLVIO-NONESMERALDO	chaperonin alpha subunit, putative	0	No	1641	0.0017	0.0433	0.0382
Tc00.1047053511725.250	TCSYLVIO_5746	SYLVIO-NONESMERALDO	chaperonin containing t-complex protein, putative	0	No	1614	0.0024	0.0375	0.0653
Tc00.1047053509157.279	TCSYLVIO_5648	SYLVIO-ESMERALDO	chaperonin HSP60 mitochondrial precursor, putative	0	No	624	0	0.0211	0
Tc00.1047053510725.99	TCSYLVIO_5648	SYLVIO-NONESMERALDO	chaperonin HSP60 mitochondrial precursor, putative	0	No	558	0	0.0409	0
Tc00.1047053509063.30	TCSYLVIO_4675	SYLVIO-NONESMERALDO	chaperonin HSP60/CNP60, putative	0	No	1506	0.0058	0.0291	0.1986
Tc00.1047053509583.10	TCSYLVIO_825	SYLVIO-ESMERALDO	chaperonin TCP20, putative	0	No	1629	0.0027	0.02	0.1344
Tc00.1047053506247.50	TCSYLVIO_6315	SYLVIO-NONESMERALDO	chaperonin, putative,T-complex protein 1, theta subunit, putative	0	No	1611	0.0018	0.0303	0.058
Tc00.1047053510517.10	TCSYLVIO_2223	SYLVIO-ESMERALDO	chaperonin/T-complex protein 1 gamma subunit, putative	0	No	732	0.0058	0.0196	0.295
Tc00.1047053504003.60	TCSYLVIO_2223	SYLVIO-NONESMERALDO	chaperonin/T-complex protein 1 gamma subunit, putative	0	No	1665	0.0023	0.0294	0.0797
Tc00.1047053507089.200	TCSYLVIO_5441	SYLVIO-ESMERALDO	chloride channel protein, putative	9	No	2718	0.0059	0.0499	0.1187
Tc00.1047053510243.100	TCSYLVIO_9360	SYLVIO-ESMERALDO	chloride channel protein, putative	12	No	2901	0.0126	0.0265	0.4766
Tc00.1047053510243.100	TCSYLVIO_9360	SYLVIO-ESMERALDO	chloride channel protein, putative	12	No	2901	0.0145	0.0285	0.5104
Tc00.1047053511027.10	TCSYLVIO_5441	SYLVIO-NONESMERALDO	chloride channel protein, putative	7	No	2085	0.0027	0.0385	0.0708
Tc00.1047053509647.90	TCSYLVIO_6653	SYLVIO-NONESMERALDO	chloride channel protein, putative	10	No	3114	0.0124	0.029	0.4284
Tc00.1047053510575.130	TCSYLVIO_9360	SYLVIO-NONESMERALDO	chloride channel protein, putative	12	No	2919	0.0164	0.027	0.6075
Tc00.1047053510575.130	TCSYLVIO_9360	SYLVIO-NONESMERALDO	chloride channel protein, putative	12	No	2919	0.0096	0.0237	0.4056
Tc00.1047053508355.40	TCSYLVIO_7330	SYLVIO-NONESMERALDO	choline/carnitine O-acetyltransferase, putative	0	No	2241	0.0148	0.0237	0.6244
Tc00.1047053507211.10	TCSYLVIO_9389	SYLVIO-ESMERALDO	choline/carnitine O-acyltransferase, putative	0	No	1686	0.0148	0.0272	0.5441
Tc00.1047053509791.150	TCSYLVIO_6433	SYLVIO-NONESMERALDO	choline/ethanolamine phosphotransferase (CEPT), putative;evidence=Inferred from Sequence Orthology	9	No	1305	0.004	0.0314	0.1265
Tc00.1047053509805.220	TCSYLVIO_8271	SYLVIO-ESMERALDO	cholinephosphate cytidylyltransferase A, putative	5	No	1518	0.0041	0.0599	0.0681
Tc00.1047053511267.30	TCSYLVIO_8271	SYLVIO-NONESMERALDO	cholinephosphate cytidylyltransferase A, putative	5	No	1518	0.0019	0.033	0.056
Tc00.1047053510181.60	TCSYLVIO_6790	SYLVIO-ESMERALDO	chromatin assembly factor 1 subunit B, putative	0	Yes	1842	0.0113	0.0586	0.1934
Tc00.1047053503431.100	TCSYLVIO_6790	SYLVIO-NONESMERALDO	chromatin assembly factor 1 subunit B, putative	1	Yes	1839	0.0073	0.0376	0.1944
Tc00.1047053506773.180	TCSYLVIO_3092	SYLVIO-ESMERALDO	chromatin binding protein, putative	0	No	1629	0.0148	0.0467	0.3167
Tc00.1047053508799.20	TCSYLVIO_3092	SYLVIO-NONESMERALDO	chromatin binding protein, putative	0	No	1608	0.0097	0.0428	0.226
Tc00.1047053508173.60	TCSYLVIO_3310	SYLVIO-NONESMERALDO	cis-prenyltransferase, putative	1	No	1242	0.0057	0.0348	0.1629
Tc00.1047053509801.30	TCSYLVIO_8199	SYLVIO-ESMERALDO	citrate synthase, putative	0	No	1416	0.0102	0.029	0.3507
Tc00.1047053511277.110	TCSYLVIO_8199	SYLVIO-NONESMERALDO	citrate synthase, putative	0	No	1416	0.0029	0.0194	0.1479
Tc00.1047053503897.170	TCSYLVIO_405	SYLVIO-ESMERALDO	citrate transporter, putative	3	No	1203	0.0162	0.028	0.5794
Tc00.1047053509561.30	TCSYLVIO_405	SYLVIO-NONESMERALDO	citrate transporter, putative	3	No	1203	0.0197	0.0306	0.6443
Tc00.1047053506483.10	TCSYLVIO_7910	SYLVIO-ESMERALDO	class 3 lipase, putative	1	Yes	1836	0.0112	0.027	0.416
Tc00.1047053503809.158	TCSYLVIO_7910	SYLVIO-NONESMERALDO	class 3 lipase, putative	1	Yes	1059	0.0065	0.0208	0.315
Tc00.1047053511753.20	TCSYLVIO_4530	SYLVIO-ESMERALDO	class I nuclease-like protein, putative	1	Yes	999	0.0251	0.0478	0.5255
Tc00.1047053506559.330	TCSYLVIO_5208	SYLVIO-NONESMERALDO	clathrin coat assembly protein AP17, putative	0	No	429	0.0061	0.0303	0.2022
Tc00.1047053503449.30	TCSYLVIO_2994	SYLVIO-ESMERALDO	clathrin coat assembly protein, putative	0	No	1500	0.0081	0.0377	0.2152
Tc00.1047053510105.30	TCSYLVIO_7848	SYLVIO-ESMERALDO	clathrin coat assembly protein, putative	0	No	1248	0.0148	0.0431	0.343
Tc00.1047053509875.190	TCSYLVIO_2994	SYLVIO-NONESMERALDO	clathrin coat assembly protein, putative	0	No	1500	0.0063	0.0265	0.2385
Tc00.1047053509715.20	TCSYLVIO_7848	SYLVIO-NONESMERALDO	clathrin coat assembly protein, putative	0	No	1248	0.0082	0.032	0.255
Tc00.1047053506167.50	TCSYLVIO_6700	SYLVIO-ESMERALDO	clathrin heavy chain, putative	0	No	5112	0.0025	0.0371	0.0669
Tc00.1047053504797.140	TCSYLVIO_4857	SYLVIO-NONESMERALDO	CLC-type chloride channel, putative	11	No	2181	0.0037	0.038	0.0979
Tc00.1047053511555.40	TCSYLVIO_8567	SYLVIO-ESMERALDO	cleavage and polyadenylation specificity factor 30 kDa subunit, putative	0	No	813	0.0058	0.0317	0.184
Tc00.1047053510219.30	TCSYLVIO_8567	SYLVIO-NONESMERALDO	cleavage and polyadenylation specificity factor 30 kDa subunit, putative	0	No	813	0.0017	0.0298	0.0585
Tc00.1047053506871.140	TCSYLVIO_5709	SYLVIO-NONESMERALDO	cleavage and polyadenylation specificity factor, putative	0	No	4308	0.0071	0.0344	0.2066
Tc00.1047053504109.110	TCSYLVIO_7179	SYLVIO-NONESMERALDO	cleavage and polyadenylation specificity factor, putative	0	No	2406	0.007	0.0434	0.1621
Tc00.1047053507509.89	TCSYLVIO_5709	SYLVIO-ESMERALDO	cleavage and polyadenylation specificity factor-like protein, putative	0	No	1497	0.0133	0.0357	0.3719
Tc00.1047053507089.40	TCSYLVIO_5422	SYLVIO-ESMERALDO	CMP-sialic acid transporter, putative	8	No	1236	0.0337	0.0653	0.5168
Tc00.1047053504085.60	TCSYLVIO_5422	SYLVIO-NONESMERALDO	CMP-sialic acid transporter, putative	8	Yes	1236	0.0276	0.032	0.8629
Tc00.1047053507929.20	TCSYLVIO_4443	SYLVIO-ESMERALDO	co-chaperone GrpE, putative	0	No	657	0.002	0.049	0.0402
Tc00.1047053509045.20	TCSYLVIO_4443	SYLVIO-NONESMERALDO	co-chaperone GrpE, putative	0	No	657	0.0058	0.0916	0.0636
Tc00.1047053506563.30	TCSYLVIO_9521	SYLVIO-ESMERALDO	coatomer beta subunit, putative	0	No	2940	0.0059	0.0241	0.2441
Tc00.1047053503581.39	TCSYLVIO_2628	SYLVIO-NONESMERALDO	coatomer delta subunit, putative	0	No	1011	0.0116	0.0375	0.3104
Tc00.1047053511217.140	TCSYLVIO_2628	SYLVIO-ESMERALDO	coatomer delta subunit, putative,delta-COP, putative,delta-coat protein, putative	0	No	1617	0.0092	0.0369	0.248
Tc00.1047053506221.50	TCSYLVIO_5668	SYLVIO-ESMERALDO	coatomer epsilon subunit, putative	0	No	972	0.009	0.0486	0.1849
Tc00.1047053504217.10	TCSYLVIO_5668	SYLVIO-NONESMERALDO	coatomer epsilon subunit, putative	0	No	972	0.0061	0.0365	0.1668
Tc00.1047053511211.20	TCSYLVIO_9722	SYLVIO-ESMERALDO	coatomer gamma subunit, putative	0	No	2595	0.0061	0.0263	0.2312
Tc00.1047053508827.139	TCSYLVIO_9722	SYLVIO-NONESMERALDO	coatomer gamma subunit, putative	0	No	2235	0.0071	0.0346	0.2058
Tc00.1047053511469.30	TCSYLVIO_6808	SYLVIO-ESMERALDO	coatomer zeta subunit, putative	0	No	549	0.0136	0.0466	0.2927
Tc00.1047053506295.90	TCSYLVIO_6808	SYLVIO-NONESMERALDO	coatomer zeta subunit, putative	0	No	549	0.0053	0.0237	0.2249
Tc00.1047053510145.20	TCSYLVIO_5866	SYLVIO-ESMERALDO	cofilin/actin depolymerizing factor, putative	0	No	414	0.0065	0.0495	0.1311
Tc00.1047053508411.10	TCSYLVIO_5866	SYLVIO-NONESMERALDO	cofilin/actin depolymerizing factor, putative	0	No	414	0	0.0494	0
Tc00.1047053508277.10	TCSYLVIO_9176	SYLVIO-ESMERALDO	condensin subunit 1, putative	0	No	2847	0.0089	0.0432	0.2061
Tc00.1047053509941.110	TCSYLVIO_9176	SYLVIO-NONESMERALDO	condensin subunit 1, putative	0	No	3741	0.0114	0.0475	0.2401
Tc00.1047053510187.270	TCSYLVIO_6747	SYLVIO-NONESMERALDO	COP-coated vesicle membrane protein erv25 precursor, putative,ER--golgi transport protein erv25 precursor, putative	2	Yes	762	0.009	0.0354	0.2543
Tc00.1047053510765.30	TCSYLVIO_7784	SYLVIO-ESMERALDO	COP-coated vesicle membrane protein gp25L precursor, putative,ER--golgi transport protein gp25L, putative	3	Yes	945	0.0022	0.0284	0.0791
Tc00.1047053509671.90	TCSYLVIO_7784	SYLVIO-NONESMERALDO	COP-coated vesicle membrane protein gp25L precursor, putative,ER--golgi transport protein gp25L, putative	2	Yes	642	0.0024	0.0184	0.1279
Tc00.1047053511711.90	TCSYLVIO_5624	SYLVIO-ESMERALDO	cop-coated vesicle membrane protein p24 precursor, putative,ER--golgi transport protein p24, putative	1	Yes	660	0	0.0277	0
Tc00.1047053503987.10	TCSYLVIO_5624	SYLVIO-NONESMERALDO	cop-coated vesicle membrane protein p24 precursor, putative,ER--golgi transport protein p24, putative	1	Yes	660	0	0.0274	0
Tc00.1047053503449.20	TCSYLVIO_2993	SYLVIO-ESMERALDO	copper homeostasis protein, putative	0	No	636	0.0109	0.048	0.226
Tc00.1047053509875.200	TCSYLVIO_2993	SYLVIO-NONESMERALDO	copper homeostasis protein, putative	0	No	636	0.0042	0.0461	0.0908
Tc00.1047053511803.10	TCSYLVIO_3996	SYLVIO-ESMERALDO	cullin 2, putative	0	No	1467	0.0098	0.0563	0.1737
Tc00.1047053510897.10	TCSYLVIO_3996	SYLVIO-NONESMERALDO	cullin 2, putative	0	No	2430	0.005	0.0521	0.0959
Tc00.1047053511075.40	TCSYLVIO_10126	SYLVIO-ESMERALDO	cullin, putative	0	No	2223	0.0035	0.0385	0.0913
Tc00.1047053510105.40	TCSYLVIO_7851	SYLVIO-ESMERALDO	cullin-like protein, putative	0	No	2127	0.0329	0.0472	0.6967
Tc00.1047053509715.30	TCSYLVIO_7851	SYLVIO-NONESMERALDO	cullin-like protein, putative	0	No	2124	0.0167	0.0218	0.7654
Tc00.1047053506791.10	TCSYLVIO_3350	SYLVIO-NONESMERALDO	CYC2-like cyclin 4, putative	0	No	2487	0.0173	0.0272	0.6331
Tc00.1047053511727.199	TCSYLVIO_5766	SYLVIO-NONESMERALDO	CYC2-like cyclin 6, putative	0	No	609	0.0045	0.0121	0.374
Tc00.1047053508385.30	TCSYLVIO_5766	SYLVIO-ESMERALDO	CYC2-like cyclin, putative	0	No	2481	0.0256	0.0478	0.5347
Tc00.1047053507089.260	TCSYLVIO_5446	SYLVIO-ESMERALDO	CYC2-like cyclin, putative,cyclin 6, putative	0	No	1131	0.0152	0.047	0.3231
Tc00.1047053511025.120	TCSYLVIO_5446	SYLVIO-NONESMERALDO	CYC2-like cyclin, putative,cyclin 6, putative	0	No	1131	0.0075	0.0374	0.2017
Tc00.1047053507677.150	TCSYLVIO_6626	SYLVIO-ESMERALDO	CYC2-like cyclin, putative,G1 cyclin CycE4, putative	0	No	3123	0.0228	0.0668	0.3417
Tc00.1047053504021.10	TCSYLVIO_6626	SYLVIO-NONESMERALDO	CYC2-like cyclin, putative,G1 cyclin CycE4, putative	0	No	3120	0.0178	0.026	0.6823
Tc00.1047053507035.110	TCSYLVIO_5382	SYLVIO-ESMERALDO	cyclic nucleotide-binding protein, putative	0	No	2124	0.0094	0.0491	0.1905
Tc00.1047053508777.100	TCSYLVIO_8532	SYLVIO-ESMERALDO	cyclin 1, putative,serine peptidase family S51, peptidase E, putative	0	No	1047	0.0105	0.0555	0.1901
Tc00.1047053509029.130	TCSYLVIO_8532	SYLVIO-NONESMERALDO	cyclin 1, putative,serine peptidase family S51, peptidase E, putative	0	No	1047	0.0121	0.046	0.2634
Tc00.1047053511727.260	TCSYLVIO_5773	SYLVIO-NONESMERALDO	cyclin 9, putative	0	No	840	0.0052	0.0435	0.1206
Tc00.1047053509203.20	TCSYLVIO_4009	SYLVIO-ESMERALDO	cyclin dependent kinase-binding protein, putative	1	No	2298	0.013	0.0424	0.3078
Tc00.1047053511017.30	TCSYLVIO_4009	SYLVIO-NONESMERALDO	cyclin dependent kinase-binding protein, putative	0	No	1584	0.0055	0.025	0.2203
Tc00.1047053506945.270	TCSYLVIO_4775	SYLVIO-ESMERALDO	cyclin, putative	0	No	633	0.0086	0.032	0.2693
Tc00.1047053509455.140	TCSYLVIO_934	SYLVIO-ESMERALDO	cyclin, putative	1	Yes	1137	0.0103	0.0712	0.1445
Tc00.1047053506711.30	TCSYLVIO_934	SYLVIO-NONESMERALDO	cyclin, putative	0	No	1008	0.009	0.0555	0.1621
Tc00.1047053511529.68	TCSYLVIO_5399	SYLVIO-ESMERALDO	cyclin-dependent kinases regulatory subunit, putative	0	No	294	0	0.0705	0
Tc00.1047053425969.9	TCSYLVIO_5399	SYLVIO-NONESMERALDO	cyclin-dependent kinases regulatory subunit, putative	0	No	234	0	0.027	0
Tc00.1047053506925.300	TCSYLVIO_9592	SYLVIO-ESMERALDO	cyclophilin a,PPIase,rotamase,peptidyl-prolyl cis-trans isomerase	0	No	531	0	0.0331	0
Tc00.1047053506413.80	TCSYLVIO_2574	SYLVIO-ESMERALDO	cyclophilin, putative	0	Yes	672	0.0085	0.0628	0.1361
Tc00.1047053504035.70	TCSYLVIO_2864	SYLVIO-ESMERALDO	cyclophilin, putative	0	No	585	0.0065	0.0214	0.305
Tc00.1047053507521.70	TCSYLVIO_3797	SYLVIO-ESMERALDO	cyclophilin, putative	1	Yes	582	0.0114	0.0288	0.3977
Tc00.1047053505807.10	TCSYLVIO_4356	SYLVIO-ESMERALDO	cyclophilin, putative	0	No	798	0.0162	0.0357	0.4539
Tc00.1047053509215.40	TCSYLVIO_1893	SYLVIO-NONESMERALDO	cyclophilin, putative	1	Yes	630	0.0082	0.0143	0.5768
Tc00.1047053511237.110	TCSYLVIO_2574	SYLVIO-NONESMERALDO	cyclophilin, putative	0	Yes	672	0.0042	0.0325	0.1276
Tc00.1047053507991.129	TCSYLVIO_2864	SYLVIO-NONESMERALDO	cyclophilin, putative	1	Yes	699	0	0.0105	0
Tc00.1047053508577.140	TCSYLVIO_3797	SYLVIO-NONESMERALDO	cyclophilin, putative	0	Yes	582	0.0167	0.0194	0.8626
Tc00.1047053509499.10	TCSYLVIO_2100	SYLVIO-ESMERALDO	cyclophilin, putative,PPIase, putative,rotamase, putative,peptidyl-prolyl cis-trans isomerase, putative	0	No	774	0.0172	0.0523	0.3287
Tc00.1047053511217.120	TCSYLVIO_2626	SYLVIO-ESMERALDO	cyclophilin, putative,PPIase, putative,rotamase, putative,peptidyl-prolyl cis-trans isomerase, putative	0	No	975	0.0071	0.0491	0.1437
Tc00.1047053508323.94	TCSYLVIO_649	SYLVIO-ESMERALDO	cyclophilin, putative,PPIase, putative,rotamase, putative,peptidyl-prolyl cis-trans isomerase, putative	0	No	693	0.0058	0.054	0.108
Tc00.1047053507009.100	TCSYLVIO_7582	SYLVIO-ESMERALDO	cyclophilin, putative,PPIase, putative,rotamase, putative,peptidyl-prolyl cis-trans isomerase, putative	0	No	537	0.0052	0.0344	0.1505
Tc00.1047053510947.50	TCSYLVIO_2100	SYLVIO-NONESMERALDO	cyclophilin, putative,PPIase, putative,rotamase, putative,peptidyl-prolyl cis-trans isomerase, putative	0	No	732	0.0124	0.0123	1.0155
Tc00.1047053503581.20	TCSYLVIO_2626	SYLVIO-NONESMERALDO	cyclophilin, putative,PPIase, putative,rotamase, putative,peptidyl-prolyl cis-trans isomerase, putative	0	No	972	0.0166	0.0326	0.5093
Tc00.1047053511825.69	TCSYLVIO_649	SYLVIO-NONESMERALDO	cyclophilin, putative,PPIase, putative,rotamase, putative,peptidyl-prolyl cis-trans isomerase, putative	0	No	693	0.0029	0.0423	0.0691
Tc00.1047053511589.50	TCSYLVIO_1361	SYLVIO-ESMERALDO	cyclophilin-like protein, putative	1	Yes	795	0.0026	0.046	0.0557
Tc00.1047053510761.44	TCSYLVIO_9628	SYLVIO-ESMERALDO	cyclophilin-like protein, putative	1	No	1131	0.0061	0.0199	0.3053
Tc00.1047053508851.100	TCSYLVIO_1361	SYLVIO-NONESMERALDO	cyclophilin-like protein, putative	0	No	597	0.0025	0.0207	0.1207
Tc00.1047053511507.30	TCSYLVIO_4575	SYLVIO-NONESMERALDO	cyclosome subunit, putative	0	No	5475	0.0118	0.0313	0.3762
Tc00.1047053510741.10	TCSYLVIO_7625	SYLVIO-ESMERALDO	cystathione gamma lyase, putative	0	No	651	0.0062	0.0437	0.1423
Tc00.1047053510661.250	TCSYLVIO_7625	SYLVIO-NONESMERALDO	cystathione gamma lyase, putative	0	No	1224	0.0022	0.0361	0.0611
Tc00.1047053509149.9	TCSYLVIO_3179	SYLVIO-ESMERALDO	cystathionine beta-synthase,cysteine synthase,serine sulfhydrylase	0	No	909	0.0036	0.0432	0.0832
Tc00.1047053508175.360	TCSYLVIO_3179	SYLVIO-NONESMERALDO	cystathionine beta-synthase,cysteine synthase,serine sulfhydrylase	0	No	1203	0.0019	0.0212	0.0885
Tc00.1047053509831.10	TCSYLVIO_7273	SYLVIO-ESMERALDO	cysteine desulfurase, putative	0	Yes	1338	0.0038	0.024	0.157
Tc00.1047053506629.70	TCSYLVIO_7273	SYLVIO-NONESMERALDO	cysteine desulfurase, putative	0	Yes	1338	0.0038	0.0182	0.2064
Tc00.1047053510659.44	TCSYLVIO_7674	SYLVIO-NONESMERALDO	cysteine desulfurase, putative	0	No	1311	0.0034	0.0504	0.0665
Tc00.1047053510535.100	TCSYLVIO_677	SYLVIO-ESMERALDO	cysteine peptidase C (CPC), putative,cathepsin B-like protease, putative,CPC cysteine peptidase, clan CA, family C1, putative	1	Yes	999	0.0207	0.0302	0.6838
Tc00.1047053511827.100	TCSYLVIO_677	SYLVIO-NONESMERALDO	cysteine peptidase C (CPC), putative,cathepsin B-like protease, putative,CPC cysteine peptidase, clan CA, family C1, putative	1	Yes	999	0.0173	0.0309	0.5622
Tc00.1047053511907.200	TCSYLVIO_2812	SYLVIO-NONESMERALDO	cysteine peptidase inhibitor, putative,chagasin, putative	0	No	330	0.0251	0.0608	0.413
Tc00.1047053506801.80	TCSYLVIO_2812	SYLVIO-ESMERALDO	cysteine peptidase inhibitor,chagasin	0	No	330	0.0171	0.0687	0.2487
Tc00.1047053509429.320	TCSYLVIO_9138	SYLVIO-NONESMERALDO	cysteine peptidase, putative,cysteine peptidase, clan CA, family C1, cathepsin L-like, putative	1	Yes	1401	0.0065	0.037	0.1763
Tc00.1047053508317.10	TCSYLVIO_2192	SYLVIO-ESMERALDO	cysteine proteinase, putative	1	Yes	1176	0.006	0.0336	0.1797
Tc00.1047053507849.50	TCSYLVIO_2192	SYLVIO-NONESMERALDO	cysteine proteinase, putative	1	Yes	1176	0.0161	0.0292	0.5523
Tc00.1047053507165.50	TCSYLVIO_985	SYLVIO-ESMERALDO	cysteine synthase, putative	0	No	996	0.01	0.0506	0.1969
Tc00.1047053507793.20	TCSYLVIO_985	SYLVIO-NONESMERALDO	cysteine synthase, putative	0	No	996	0.0069	0.0501	0.1384
Tc00.1047053507537.30	TCSYLVIO_9137	SYLVIO-ESMERALDO	cysteinyl-tRNA synthetase, putative	0	No	2355	0.011	0.0669	0.1651
Tc00.1047053507297.20	TCSYLVIO_9137	SYLVIO-NONESMERALDO	cysteinyl-tRNA synthetase, putative	0	No	2355	0.0103	0.0376	0.2744
Tc00.1047053503559.70	TCSYLVIO_3196	SYLVIO-NONESMERALDO	cystinosin, putative	8	No	1149	0.028	0.0527	0.532
Tc00.1047053511321.23	TCSYLVIO_1314	SYLVIO-NONESMERALDO	cytidine deaminase-like protein	0	No	552	0.013	0.0505	0.258
Tc00.1047053510053.60	TCSYLVIO_1314	SYLVIO-ESMERALDO	cytidine deaminase-like protein, putative	0	No	552	0.0074	0.0644	0.1155
Tc00.1047053508993.10	TCSYLVIO_9443	SYLVIO-ESMERALDO	cytidine triphosphate synthase, putative,CTP synthase, putative	0	No	1425	0.0048	0.0413	0.1158
Tc00.1047053506479.130	TCSYLVIO_9443	SYLVIO-NONESMERALDO	cytidine triphosphate synthase, putative,CTP synthase, putative	0	No	708	0.0037	0.0242	0.1534
Tc00.1047053503653.60	TCSYLVIO_13	SYLVIO-ESMERALDO	cytochrome b-domain protein, putative	3	No	942	0.0513	0.079	0.6487
Tc00.1047053509395.100	TCSYLVIO_13	SYLVIO-NONESMERALDO	cytochrome b-domain protein, putative	3	No	861	0.0196	0.0359	0.5459
Tc00.1047053506773.44	TCSYLVIO_3077	SYLVIO-ESMERALDO	cytochrome b5, putative	1	No	399	0.0144	0.0172	0.8377
Tc00.1047053504431.109	TCSYLVIO_5914	SYLVIO-ESMERALDO	cytochrome b5, putative	0	No	561	0.0138	0.0459	0.3013
Tc00.1047053507951.154	TCSYLVIO_5914	SYLVIO-NONESMERALDO	cytochrome b5, putative	0	No	501	0.0083	0.0222	0.3746
Tc00.1047053510355.269	TCSYLVIO_8947	SYLVIO-NONESMERALDO	cytochrome b5, putative	0	No	273	0	0.0529	0
Tc00.1047053506753.110	TCSYLVIO_8947	SYLVIO-ESMERALDO	cytochrome b5-like, putative	1	No	348	0.0121	0.0419	0.2892
Tc00.1047053508799.160	TCSYLVIO_3077	SYLVIO-NONESMERALDO	cytochrome b5-like, putative	3	No	753	0.0108	0.0171	0.6272
Tc00.1047053506649.50	TCSYLVIO_9373	SYLVIO-ESMERALDO	cytochrome c oxidase assembly factor, putative	0	No	810	0	0.0298	0
Tc00.1047053508351.40	TCSYLVIO_9373	SYLVIO-NONESMERALDO	cytochrome c oxidase assembly factor, putative	0	No	810	0.0036	0.0246	0.1475
Tc00.1047053508995.60	TCSYLVIO_9465	SYLVIO-ESMERALDO	cytochrome c oxidase assembly factor, putative,electron transport protein SCO1/2, putative	0	Yes	876	0.0065	0.0401	0.1625
Tc00.1047053506477.10	TCSYLVIO_9465	SYLVIO-NONESMERALDO	cytochrome c oxidase assembly factor, putative,electron transport protein SCO1/2, putative	1	Yes	1017	0.0048	0.0285	0.1689
Tc00.1047053504867.70	TCSYLVIO_6219	SYLVIO-ESMERALDO	cytochrome c oxidase assembly protein, putative	1	Yes	687	0	0.0506	0
Tc00.1047053510943.130	TCSYLVIO_6219	SYLVIO-NONESMERALDO	cytochrome c oxidase assembly protein, putative	1	Yes	687	0	0.0494	0
Tc00.1047053506691.64	TCSYLVIO_6154	SYLVIO-ESMERALDO	cytochrome c oxidase copper chaperone, putative	0	No	222	0.0065	0.0151	0.4286
Tc00.1047053508153.994	TCSYLVIO_6154	SYLVIO-NONESMERALDO	cytochrome c oxidase copper chaperone, putative	0	No	222	0.0065	0.0306	0.2116
Tc00.1047053455721.9	TCSYLVIO_2113	SYLVIO-NONESMERALDO	cytochrome c oxidase subunit 10, putative	0	No	345	0	0.0932	0
Tc00.1047053506529.360	TCSYLVIO_9090	SYLVIO-ESMERALDO	cytochrome C oxidase subunit IV, putative	0	No	1002	0.0039	0.036	0.1081
Tc00.1047053510889.50	TCSYLVIO_9090	SYLVIO-NONESMERALDO	cytochrome C oxidase subunit IV, putative	0	No	1002	0.0039	0.0263	0.1489
Tc00.1047053507611.280	TCSYLVIO_6304	SYLVIO-ESMERALDO	cytochrome c oxidase subunit IX, putative	1	No	372	0.0038	0.0467	0.082
Tc00.1047053507723.100	TCSYLVIO_6304	SYLVIO-NONESMERALDO	cytochrome c oxidase subunit IX, putative	1	No	372	0	0.0183	0
Tc00.1047053510565.30	TCSYLVIO_4878	SYLVIO-ESMERALDO	cytochrome c oxidase subunit V, putative	0	No	588	0	0.0422	0
Tc00.1047053508503.20	TCSYLVIO_4878	SYLVIO-NONESMERALDO	cytochrome c oxidase subunit V, putative	0	No	588	0	0.0305	0
Tc00.1047053511145.10	TCSYLVIO_182	SYLVIO-ESMERALDO	cytochrome C oxidase subunit VI, putative	0	No	471	0.0029	0.0698	0.041
Tc00.1047053504069.20	TCSYLVIO_181	SYLVIO-NONESMERALDO	cytochrome C oxidase subunit VI, putative	0	No	471	0	0.0421	0
Tc00.1047053509233.150	TCSYLVIO_900	SYLVIO-ESMERALDO	cytochrome c oxidase VII, putative	1	No	495	0.0085	0.0294	0.2887
Tc00.1047053503769.40	TCSYLVIO_900	SYLVIO-NONESMERALDO	cytochrome c oxidase VII, putative	0	No	495	0	0.0071	0
Tc00.1047053407477.50	TCSYLVIO_4246	SYLVIO-ESMERALDO	cytochrome c oxidase VIII (COX VIII), putative	1	Yes	471	0	0.0513	0
Tc00.1047053511389.110	TCSYLVIO_4246	SYLVIO-NONESMERALDO	cytochrome c oxidase VIII (COX VIII), putative	1	Yes	471	0	0.0335	0
Tc00.1047053506949.50	TCSYLVIO_2611	SYLVIO-ESMERALDO	cytochrome c, putative	0	No	342	0.0085	0.0491	0.1729
Tc00.1047053508959.4	TCSYLVIO_2611	SYLVIO-NONESMERALDO	cytochrome c, putative	0	No	342	0	0.0389	0
Tc00.1047053511391.160	TCSYLVIO_1607	SYLVIO-NONESMERALDO	cytochrome c1, heme protein, mitochondrial precursor, putative	0	No	774	0.0035	0.0414	0.0841
Tc00.1047053511211.70	TCSYLVIO_9716	SYLVIO-ESMERALDO	cytochrome oxidase assembly protein, putative	8	No	1188	0.0087	0.0436	0.2005
Tc00.1047053510747.60	TCSYLVIO_7702	SYLVIO-ESMERALDO	cytochrome P450 reductase, putative	1	No	2106	0.013	0.044	0.2961
Tc00.1047053510657.170	TCSYLVIO_7702	SYLVIO-NONESMERALDO	cytochrome P450 reductase, putative	1	No	2106	0.0098	0.0262	0.3741
Tc00.1047053509231.10	TCSYLVIO_840	SYLVIO-ESMERALDO	cytochrome P450, putative	1	Yes	1719	0.0094	0.0481	0.1959
Tc00.1047053509719.40	TCSYLVIO_840	SYLVIO-NONESMERALDO	cytochrome P450, putative	1	Yes	1719	0.0051	0.0248	0.2053
Tc00.1047053506945.190	TCSYLVIO_4767	SYLVIO-ESMERALDO	cytochrome p450-like protein, putative	1	No	1515	0.0018	0.0348	0.0522
Tc00.1047053503873.10	TCSYLVIO_5582	SYLVIO-ESMERALDO	cytochrome-b5 reductase, putative	0	Yes	924	0.0111	0.0325	0.3403
Tc00.1047053506821.210	TCSYLVIO_5582	SYLVIO-NONESMERALDO	cytochrome-b5 reductase, putative	0	Yes	924	0.0061	0.027	0.2252
Tc00.1047053505555.61	TCSYLVIO_3752	SYLVIO-ESMERALDO	cytoplasmic l-asparaginase i-like protein, putative	0	No	696	0.0184	0.0529	0.348
Tc00.1047053511333.4	TCSYLVIO_4317	SYLVIO-ESMERALDO	cytoskeleton-associated protein CAP5.5, putative	0	No	2184	0.0159	0.0645	0.247
Tc00.1047053509237.130	TCSYLVIO_4317	SYLVIO-NONESMERALDO	cytoskeleton-associated protein CAP5.5, putative,cysteine peptidase, Clan CA, family C2, putative	0	No	2391	0.0196	0.0679	0.2888
Tc00.1047053510293.20	TCSYLVIO_1738	SYLVIO-ESMERALDO	cytosolic factor SEC14, putative,phosphatidylinositol/phosphatidylcholine transfer protein, putative	0	No	1185	0.0291	0.0517	0.5618
Tc00.1047053506583.70	TCSYLVIO_1738	SYLVIO-NONESMERALDO	cytosolic factor SEC14, putative,phosphatidylinositol/phosphatidylcholine transfer protein, putative	0	No	1185	0.0245	0.0288	0.8525
Tc00.1047053510515.60	TCSYLVIO_2214	SYLVIO-ESMERALDO	cytosolic leucyl aminopeptidase, putative,metallo-peptidase, Clan MF, Family M17, putative	0	No	1752	0.0155	0.036	0.4309
Tc00.1047053509859.40	TCSYLVIO_2214	SYLVIO-NONESMERALDO	cytosolic leucyl aminopeptidase, putative,metallo-peptidase, Clan MF, Family M17, putative	0	No	1752	0.0072	0.0225	0.3205
Tc00.1047053506937.10	TCSYLVIO_10092	SYLVIO-ESMERALDO	cytosolic malate dehydrogenase, putative	0	No	996	0.0058	0.0549	0.1059
Tc00.1047053510437.40	TCSYLVIO_10092	SYLVIO-NONESMERALDO	cytosolic malate dehydrogenase, putative	0	No	996	0.0083	0.059	0.1404
Tc00.1047053508771.20	TCSYLVIO_2313	SYLVIO-ESMERALDO	D-alanyl-glycyl endopeptidase-like protein, putative,cysteine peptidase, Clan CA, family C51, putative	1	Yes	840	0.0377	0.0373	1.0101
Tc00.1047053508771.10	TCSYLVIO_2314	SYLVIO-ESMERALDO	D-alanyl-glycyl endopeptidase-like protein, putative,cysteine peptidase, Clan CA, family C51, putative	0	No	585	0.0179	0.0488	0.3657
Tc00.1047053403875.10	TCSYLVIO_2313	SYLVIO-NONESMERALDO	D-alanyl-glycyl endopeptidase-like protein, putative,cysteine peptidase, Clan CA, family C51, putative	2	Yes	1116	0.0346	0.0428	0.8098
Tc00.1047053507715.10	TCSYLVIO_2314	SYLVIO-NONESMERALDO	D-alanyl-glycyl endopeptidase-like protein, putative,cysteine peptidase, Clan CA, family C51, putative	2	No	930	0.0144	0.0348	0.4154
Tc00.1047053506263.30	TCSYLVIO_5275	SYLVIO-NONESMERALDO	D-isomer specific 2-hydroxyacid dehydrogenase-protein, putative	0	No	1038	0.014	0.058	0.2412
Tc00.1047053503897.80	TCSYLVIO_414	SYLVIO-ESMERALDO	deaminase, putative	1	No	606	0.012	0.0445	0.2707
Tc00.1047053509561.120	TCSYLVIO_414	SYLVIO-NONESMERALDO	deaminase, putative	1	No	606	0.0072	0.0221	0.3237
Tc00.1047053503969.10	TCSYLVIO_1102	SYLVIO-ESMERALDO	delta tubulin, putative	0	No	1479	0.0225	0.042	0.5368
Tc00.1047053506807.10	TCSYLVIO_1102	SYLVIO-NONESMERALDO	delta tubulin, putative	1	No	1713	0.0171	0.029	0.5902
Tc00.1047053510943.50	TCSYLVIO_6211	SYLVIO-NONESMERALDO	delta-1-pyrroline-5-carboxylate dehydrogenase, putative	0	No	1683	0.0034	0.0222	0.1529
Tc00.1047053510181.20	TCSYLVIO_6794	SYLVIO-ESMERALDO	delta-6 fatty acid desaturase, putative	3	No	1272	0.0137	0.0457	0.2992
Tc00.1047053507609.40	TCSYLVIO_6794	SYLVIO-NONESMERALDO	delta-6 fatty acid desaturase, putative	3	No	1272	0.0134	0.0364	0.3677
Tc00.1047053507811.20	TCSYLVIO_2015	SYLVIO-ESMERALDO	delta-adaptin, putative,adaptor complex protein AP-3 delta subunit 1, putative	1	No	3408	0.0124	0.0331	0.3734
Tc00.1047053507811.20	TCSYLVIO_2015	SYLVIO-ESMERALDO	delta-adaptin, putative,adaptor complex protein AP-3 delta subunit 1, putative	1	No	3408	0.0049	0.0584	0.0838
Tc00.1047053511653.10	TCSYLVIO_1986	SYLVIO-NONESMERALDO	delta-adaptin, putative,adaptor complex protein AP-3 delta subunit 1, putative	0	No	2199	0.0115	0.0292	0.3951
Tc00.1047053511421.60	TCSYLVIO_10275	SYLVIO-ESMERALDO	deoxyhypusine synthase, putative	0	No	1035	0.0056	0.026	0.2138
Tc00.1047053504119.29	TCSYLVIO_6260	SYLVIO-ESMERALDO	deoxyhypusine synthase, putative	0	No	1407	0.0161	0.0412	0.3912
Tc00.1047053506195.300	TCSYLVIO_6260	SYLVIO-NONESMERALDO	deoxyhypusine synthase, putative	0	No	1407	0.0077	0.0392	0.1973
Tc00.1047053507559.80	TCSYLVIO_3284	SYLVIO-ESMERALDO	deoxyribose-phosphate aldolase, putative	0	No	822	0.005	0.0379	0.1311
Tc00.1047053510303.50	TCSYLVIO_3284	SYLVIO-NONESMERALDO	deoxyribose-phosphate aldolase, putative	0	No	822	0.0033	0.0181	0.1846
Tc00.1047053509151.130	TCSYLVIO_3217	SYLVIO-ESMERALDO	deoxyuridine triphosphatase, putative,dUTP diphosphatase, putative	2	Yes	1020	0.0344	0.0324	1.0622
Tc00.1047053508175.160	TCSYLVIO_3217	SYLVIO-NONESMERALDO	deoxyuridine triphosphatase, putative,dUTP diphosphatase, putative	0	No	849	0.0117	0.025	0.4687
Tc00.1047053506863.4	TCSYLVIO_657	SYLVIO-ESMERALDO	dephospho-CoA kinase, putative	1	No	366	0.016	0.0363	0.4423
Tc00.1047053511825.210	TCSYLVIO_657	SYLVIO-NONESMERALDO	dephospho-CoA kinase, putative	2	No	723	0.0114	0.0268	0.425
Tc00.1047053510187.160	TCSYLVIO_6758	SYLVIO-NONESMERALDO	developmentally regulated GTP-binding protein, putative	0	No	1104	0.0013	0.0325	0.0392
Tc00.1047053511421.110	TCSYLVIO_9643	SYLVIO-ESMERALDO	developmentally regulated phosphoprotein, putative	0	No	1269	0.0118	0.0308	0.3832
Tc00.1047053511421.110	TCSYLVIO_9643	SYLVIO-ESMERALDO	developmentally regulated phosphoprotein, putative	0	No	1269	0.0072	0.0422	0.1705
Tc00.1047053507467.90	TCSYLVIO_7324	SYLVIO-ESMERALDO	diacylglycerol acyltransferase, putative	26	No	4668	0.0088	0.0486	0.1815
Tc00.1047053510091.7	TCSYLVIO_8351	SYLVIO-ESMERALDO	diacylglycerol acyltransferase, putative	1	No	738	0.0137	0.0214	0.6376
Tc00.1047053510089.219	TCSYLVIO_8353	SYLVIO-ESMERALDO	diacylglycerol acyltransferase, putative	0	No	723	0.0075	0.0467	0.1616
Tc00.1047053510091.7	TCSYLVIO_8351	SYLVIO-ESMERALDO	diacylglycerol acyltransferase, putative	1	No	738	0.0091	0.0095	0.9585
Tc00.1047053508355.100	TCSYLVIO_7324	SYLVIO-NONESMERALDO	diacylglycerol acyltransferase, putative	26	No	4668	0.0095	0.0303	0.3145
Tc00.1047053508355.70	TCSYLVIO_7327	SYLVIO-NONESMERALDO	diacylglycerol acyltransferase, putative	26	No	4332	0.0075	0.0464	0.1613
Tc00.1047053507257.80	TCSYLVIO_6011	SYLVIO-ESMERALDO	diacylglycerol kinase-like protein, putative	0	No	1134	0.0307	0.0275	1.1167
Tc00.1047053510329.290	TCSYLVIO_6011	SYLVIO-NONESMERALDO	diacylglycerol kinase-like protein, putative	0	No	1134	0.0069	0.0347	0.1999
Tc00.1047053509153.90	TCSYLVIO_3258	SYLVIO-ESMERALDO	dihydrofolate reductase-thymidylate synthase, putative	0	No	1563	0.0025	0.0524	0.0484
Tc00.1047053510105.170	TCSYLVIO_7863	SYLVIO-ESMERALDO	dihydrolipoamide acetyltransferase precursor, putative	0	No	1413	0.0122	0.0371	0.3273
Tc00.1047053509717.20	TCSYLVIO_7863	SYLVIO-NONESMERALDO	dihydrolipoamide acetyltransferase precursor, putative	0	No	1413	0.013	0.0328	0.3971
Tc00.1047053511367.70	TCSYLVIO_8971	SYLVIO-NONESMERALDO	dihydrolipoamide acetyltransferase, putative	0	Yes	807	0.0205	0.0416	0.4939
Tc00.1047053510351.90	TCSYLVIO_1644	SYLVIO-ESMERALDO	dihydrolipoamide branched chain transacylase, putative	0	No	1314	0.012	0.0261	0.4605
Tc00.1047053507601.70	TCSYLVIO_1644	SYLVIO-NONESMERALDO	dihydrolipoamide branched chain transacylase, putative	0	No	1308	0.0097	0.0361	0.2684
Tc00.1047053509379.10	TCSYLVIO_6001	SYLVIO-ESMERALDO	dihydrolipoamide dehydrogenase, putative	0	No	1530	0.0051	0.0622	0.0823
Tc00.1047053506701.10	TCSYLVIO_6001	SYLVIO-NONESMERALDO	dihydrolipoamide dehydrogenase, putative	0	No	1530	0.005	0.0731	0.0689
Tc00.1047053507089.270	TCSYLVIO_5447	SYLVIO-ESMERALDO	dihydrolipoyl dehydrogenase, putative	0	No	1431	0.0065	0.0603	0.1078
Tc00.1047053511025.110	TCSYLVIO_5447	SYLVIO-NONESMERALDO	dihydrolipoyl dehydrogenase, putative	0	No	1431	0.0055	0.0297	0.1863
Tc00.1047053506747.20	TCSYLVIO_1957	SYLVIO-ESMERALDO	dihydroorotase, putative	0	No	1149	0.0149	0.0291	0.5141
Tc00.1047053508373.20	TCSYLVIO_2668	SYLVIO-ESMERALDO	dihydroorotase, putative	0	No	1149	0.0086	0.0373	0.2309
Tc00.1047053507059.70	TCSYLVIO_1957	SYLVIO-NONESMERALDO	dihydroorotase, putative	0	No	1164	0	0.0148	0
Tc00.1047053507091.40	TCSYLVIO_2693	SYLVIO-ESMERALDO	dihydroorotate dehydrogenase, putative	0	No	942	0.0088	0.0656	0.1349
Tc00.1047053506107.20	TCSYLVIO_4221	SYLVIO-ESMERALDO	dihydrouridine synthase (Dus), putative	0	No	1641	0.015	0.0536	0.2789
Tc00.1047053504173.50	TCSYLVIO_4221	SYLVIO-NONESMERALDO	dihydrouridine synthase (Dus), putative	0	No	1644	0.0116	0.0316	0.3681
Tc00.1047053503791.40	TCSYLVIO_1724	SYLVIO-NONESMERALDO	dihydrouridine synthase, putative	0	No	1290	0.0051	0.0397	0.129
Tc00.1047053503637.30	TCSYLVIO_6778	SYLVIO-ESMERALDO	dipeptidyl-peptidase 8-like serine peptidase, putative,serine peptidase, clan SC, family S9B, putative	0	No	2532	0.0112	0.0376	0.2968
Tc00.1047053510183.20	TCSYLVIO_6778	SYLVIO-NONESMERALDO	dipeptidyl-peptidase 8-like serine peptidase, putative,serine peptidase, clan SC, family S9B, putative	0	No	2517	0.0097	0.0353	0.2754
Tc00.1047053508699.120	TCSYLVIO_4026	SYLVIO-NONESMERALDO	dipeptidyl-peptidase, putative	0	No	2031	0.0095	0.0268	0.3548
Tc00.1047053507993.330	TCSYLVIO_8129	SYLVIO-ESMERALDO	diphosphomevalonate decarboxylase, putative	0	No	1140	0.0121	0.0576	0.211
Tc00.1047053511281.40	TCSYLVIO_8129	SYLVIO-NONESMERALDO	diphosphomevalonate decarboxylase, putative	0	No	1140	0.01	0.0212	0.4733
Tc00.1047053467795.9	TCSYLVIO_10019	SYLVIO-NONESMERALDO	diphthamide synthesis protein, putative	0	No	804	0.0034	0.0324	0.1065
Tc00.1047053407477.30	TCSYLVIO_4243	SYLVIO-ESMERALDO	diphthine synthase, putative	0	No	807	0.0168	0.068	0.2478
Tc00.1047053511389.130	TCSYLVIO_4243	SYLVIO-NONESMERALDO	diphthine synthase, putative	2	Yes	1002	0.0054	0.0287	0.1886
Tc00.1047053507083.20	TCSYLVIO_2652	SYLVIO-ESMERALDO	dispersed gene family protein 1 (DGF-1), putative	10	No	10053	0.0244	0.0658	0.3706
Tc00.1047053506415.10	TCSYLVIO_2652	SYLVIO-NONESMERALDO	dispersed gene family protein 1 (DGF-1), putative	10	No	10053	0.02	0.0533	0.3749
Tc00.1047053505009.20	TCSYLVIO_4284	SYLVIO-ESMERALDO	divalent cation tolerance protein, putative	0	No	315	0.0086	0.0922	0.0928
Tc00.1047053510963.10	TCSYLVIO_1679	SYLVIO-ESMERALDO	DNA damage repair protein, putative	0	No	1845	0.0119	0.0339	0.3519
Tc00.1047053508625.90	TCSYLVIO_1679	SYLVIO-NONESMERALDO	DNA damage repair protein, putative	0	No	1845	0.012	0.0356	0.3369
Tc00.1047053508675.20	TCSYLVIO_278	SYLVIO-ESMERALDO	DNA excision repair protein, putative,SNF2 family helicase-like protein, putative	0	No	3354	0.0099	0.048	0.2067
Tc00.1047053506983.60	TCSYLVIO_278	SYLVIO-NONESMERALDO	DNA excision repair protein, putative,SNF2 family helicase-like protein, putative	0	No	3342	0.0104	0.0297	0.3513
Tc00.1047053511577.60	TCSYLVIO_4850	SYLVIO-ESMERALDO	DNA excision/repair protein SNF2, putative	3	No	2319	0.0176	0.0342	0.5149
Tc00.1047053504797.70	TCSYLVIO_4850	SYLVIO-NONESMERALDO	DNA excision/repair protein SNF2, putative	0	Yes	2187	0.0135	0.0365	0.3714
Tc00.1047053504125.10	TCSYLVIO_2934	SYLVIO-ESMERALDO	DNA helicase, putative	0	No	2232	0.0195	0.0445	0.4383
Tc00.1047053504131.150	TCSYLVIO_2934	SYLVIO-NONESMERALDO	DNA helicase, putative	0	No	2814	0.0096	0.0263	0.3666
Tc00.1047053506835.120	TCSYLVIO_4756	SYLVIO-NONESMERALDO	DNA ligase I, putative	0	No	2103	0.0094	0.0326	0.288
Tc00.1047053506773.140	TCSYLVIO_3088	SYLVIO-ESMERALDO	DNA ligase, putative	0	No	1749	0.0076	0.0298	0.2538
Tc00.1047053506289.9	TCSYLVIO_3553	SYLVIO-ESMERALDO	DNA ligase, putative	0	Yes	681	0.0084	0.0358	0.2339
Tc00.1047053508799.60	TCSYLVIO_3088	SYLVIO-NONESMERALDO	DNA ligase, putative	0	No	1749	0.006	0.025	0.2397
Tc00.1047053506287.200	TCSYLVIO_3552	SYLVIO-ESMERALDO	DNA ligase, putative,mitochondrial DNA ligase homolog, putative	0	No	1563	0.0143	0.0508	0.2813
Tc00.1047053508881.80	TCSYLVIO_3552	SYLVIO-NONESMERALDO	DNA ligase, putative,mitochondrial DNA ligase homolog, putative	0	No	1563	0.001	0.0351	0.0282
Tc00.1047053508881.70	TCSYLVIO_3553	SYLVIO-NONESMERALDO	DNA ligase, putative,mitochondrial DNA ligase homolog, putative	0	No	1464	0.0058	0.0237	0.2453
Tc00.1047053507711.320	TCSYLVIO_6575	SYLVIO-ESMERALDO	DNA mismatch repair protein MSH2, putative	0	No	2880	0.012	0.0423	0.2844
Tc00.1047053507711.320	TCSYLVIO_6575	SYLVIO-ESMERALDO	DNA mismatch repair protein MSH2, putative	0	No	2880	0.0117	0.0796	0.1465
Tc00.1047053509643.80	TCSYLVIO_6575	SYLVIO-NONESMERALDO	DNA mismatch repair protein MSH2, putative	0	No	2967	0.0075	0.0331	0.2267
Tc00.1047053509643.80	TCSYLVIO_6575	SYLVIO-NONESMERALDO	DNA mismatch repair protein MSH2, putative	0	No	2967	0.0122	0.0436	0.2802
Tc00.1047053511127.260	TCSYLVIO_8501	SYLVIO-ESMERALDO	DNA photolyase, putative,cryptochrome, putative	0	No	2625	0.0117	0.0358	0.3284
Tc00.1047053509027.10	TCSYLVIO_8501	SYLVIO-NONESMERALDO	DNA photolyase, putative,cryptochrome, putative	0	No	1023	0.0056	0.0332	0.1692
Tc00.1047053510259.6	TCSYLVIO_1887	SYLVIO-ESMERALDO	DNA polymerase delta catalytic subunit, putative	0	No	2499	0.0047	0.0202	0.2347
Tc00.1047053509215.10	TCSYLVIO_1887	SYLVIO-NONESMERALDO	DNA polymerase delta catalytic subunit, putative	0	No	3087	0	0.0354	0
Tc00.1047053509215.10	TCSYLVIO_1887	SYLVIO-NONESMERALDO	DNA polymerase delta catalytic subunit, putative	0	No	3087	0.0016	0.0096	0.1698
Tc00.1047053509455.70	TCSYLVIO_925	SYLVIO-ESMERALDO	DNA polymerase delta subunit 2, putative	2	Yes	1908	0.013	0.0436	0.2976
Tc00.1047053503879.10	TCSYLVIO_925	SYLVIO-NONESMERALDO	DNA polymerase delta subunit 2, putative	0	No	1713	0.0067	0.0303	0.2202
Tc00.1047053506147.180	TCSYLVIO_7494	SYLVIO-ESMERALDO	DNA polymerase epsilon catalytic subunit, putative	0	No	6711	0.0073	0.0426	0.1713
Tc00.1047053510733.60	TCSYLVIO_7494	SYLVIO-NONESMERALDO	DNA polymerase epsilon catalytic subunit, putative	0	No	6585	0.0038	0.0293	0.1293
Tc00.1047053510763.80	TCSYLVIO_7778	SYLVIO-ESMERALDO	DNA polymerase epsilon subunit b, putative	0	No	1602	0.0132	0.0267	0.4955
Tc00.1047053509671.160	TCSYLVIO_7778	SYLVIO-NONESMERALDO	DNA polymerase epsilon subunit b, putative	0	No	1602	0.0026	0.0212	0.1208
Tc00.1047053511911.120	TCSYLVIO_28	SYLVIO-ESMERALDO	DNA polymerase eta, putative	0	No	1509	0.0122	0.0427	0.2866
Tc00.1047053508637.79	TCSYLVIO_28	SYLVIO-NONESMERALDO	DNA polymerase eta, putative	0	No	1509	0.0144	0.0314	0.4595
Tc00.1047053508837.180	TCSYLVIO_9870	SYLVIO-ESMERALDO	DNA polymerase I alpha catalytic subunit, putative	0	No	4005	0.0088	0.0384	0.2281
Tc00.1047053503755.10	TCSYLVIO_3913	SYLVIO-ESMERALDO	DNA polymerase kappa, putative,DNA polymerase IV, putative	0	No	1791	0.0147	0.0229	0.6418
Tc00.1047053503755.10	TCSYLVIO_3913	SYLVIO-ESMERALDO	DNA polymerase kappa, putative,DNA polymerase IV, putative	0	No	1791	0.0159	0.0512	0.3111
Tc00.1047053503755.30	TCSYLVIO_3918	SYLVIO-ESMERALDO	DNA polymerase kappa, putative,DNA polymerase IV, putative	0	No	1542	0.0244	0.0514	0.4739
Tc00.1047053510131.50	TCSYLVIO_3914	SYLVIO-NONESMERALDO	DNA polymerase kappa, putative,DNA polymerase IV, putative	0	No	1812	0.0165	0.0123	1.3412
Tc00.1047053510131.50	TCSYLVIO_3914	SYLVIO-NONESMERALDO	DNA polymerase kappa, putative,DNA polymerase IV, putative	0	No	1812	0.0086	0.0196	0.4391
Tc00.1047053510131.50	TCSYLVIO_3914	SYLVIO-NONESMERALDO	DNA polymerase kappa, putative,DNA polymerase IV, putative	0	No	1812	0.0112	0.0267	0.4181
Tc00.1047053510131.70	TCSYLVIO_3918	SYLVIO-NONESMERALDO	DNA polymerase kappa, putative,DNA polymerase IV, putative	0	No	1542	0.0077	0.0255	0.3012
Tc00.1047053510131.70	TCSYLVIO_3918	SYLVIO-NONESMERALDO	DNA polymerase kappa, putative,DNA polymerase IV, putative	0	No	1542	0.017	0.0238	0.7138
Tc00.1047053506401.100	TCSYLVIO_1525	SYLVIO-ESMERALDO	DNA polymerase sigma, putative	0	No	2055	0.0238	0.0532	0.4486
Tc00.1047053508543.10	TCSYLVIO_1525	SYLVIO-NONESMERALDO	DNA polymerase sigma, putative	0	No	2040	0.013	0.0334	0.3904
Tc00.1047053503579.30	TCSYLVIO_3662	SYLVIO-ESMERALDO	DNA polymerase sigma-like protein, putative	0	No	1395	0.0294	0.0541	0.5436
Tc00.1047053507517.20	TCSYLVIO_3662	SYLVIO-NONESMERALDO	DNA polymerase sigma-like protein, putative	0	No	1395	0.0138	0.0449	0.3074
Tc00.1047053509769.70	TCSYLVIO_9922	SYLVIO-ESMERALDO	DNA polymerase theta (helicase domain only), putative	0	No	2994	0.0018	0.0255	0.0706
Tc00.1047053509769.70	TCSYLVIO_9922	SYLVIO-ESMERALDO	DNA polymerase theta (helicase domain only), putative	0	No	2994	0.0287	0.0153	1.8817
Tc00.1047053508647.170	TCSYLVIO_9770	SYLVIO-ESMERALDO	DNA polymerase theta (polymerase domain only), putative	0	No	2643	0.0197	0.0361	0.5453
Tc00.1047053509769.130	TCSYLVIO_9707	SYLVIO-ESMERALDO	DNA polymerase zeta catalytic subunit, putative	1	No	5655	0.017	0.0405	0.4192
Tc00.1047053509769.130	TCSYLVIO_9707	SYLVIO-ESMERALDO	DNA polymerase zeta catalytic subunit, putative	1	No	5655	0.0301	0.0318	0.947
Tc00.1047053509769.130	TCSYLVIO_9707	SYLVIO-ESMERALDO	DNA polymerase zeta catalytic subunit, putative	1	No	5655	0.0203	0.0442	0.4588
Tc00.1047053504867.80	TCSYLVIO_6220	SYLVIO-ESMERALDO	DNA primase large subunit, putative	0	No	1728	0.0095	0.045	0.2102
Tc00.1047053510943.140	TCSYLVIO_6220	SYLVIO-NONESMERALDO	DNA primase large subunit, putative	0	No	1728	0.0078	0.0274	0.2834
Tc00.1047053511809.70	TCSYLVIO_535	SYLVIO-NONESMERALDO	DNA primase small subunit, putative	0	No	1236	0.0117	0.0271	0.4334
Tc00.1047053504153.220	TCSYLVIO_9840	SYLVIO-ESMERALDO	DNA recombination and repair protein RAD51, putative	0	No	1476	0.0175	0.039	0.4498
Tc00.1047053511133.4	TCSYLVIO_113	SYLVIO-ESMERALDO	DNA repair and recombination helicase protein PIF1, putative	0	No	1581	0.0131	0.0481	0.2723
Tc00.1047053508647.290	TCSYLVIO_2913	SYLVIO-ESMERALDO	DNA repair and recombination protein RAD54, putative	0	No	3135	0.0091	0.0406	0.2234
Tc00.1047053505183.40	TCSYLVIO_2913	SYLVIO-NONESMERALDO	DNA repair and recombination protein RAD54, putative	0	No	3141	0.0058	0.0235	0.2463
Tc00.1047053511907.300	TCSYLVIO_2822	SYLVIO-NONESMERALDO	DNA repair and transcription factor protein, putative,transcription factor II H complex, SSL1 subunit, putative	0	No	1068	0.0082	0.0249	0.328
Tc00.1047053510297.80	TCSYLVIO_1761	SYLVIO-ESMERALDO	DNA repair and transcription factor protein, putative,transcription factor II H complex, TFB2 subunit, putative	0	No	1503	0.0065	0.0197	0.3278
Tc00.1047053510149.50	TCSYLVIO_5874	SYLVIO-ESMERALDO	DNA repair helicase and transcription factor protein, putative,transcription factor II H complex, XPB subunit, putative	0	No	2775	0.0054	0.0358	0.1498
Tc00.1047053508411.90	TCSYLVIO_5874	SYLVIO-NONESMERALDO	DNA repair helicase and transcription factor protein, putative,transcription factor II H complex, XPB subunit, putative	0	No	2775	0.0044	0.0274	0.1621
Tc00.1047053510311.130	TCSYLVIO_6171	SYLVIO-ESMERALDO	DNA repair helicase, putative	0	No	3111	0.0198	0.0377	0.5232
Tc00.1047053508153.1120	TCSYLVIO_6171	SYLVIO-NONESMERALDO	DNA repair helicase, putative	0	No	3111	0.0177	0.0307	0.5757
Tc00.1047053511527.20	TCSYLVIO_5389	SYLVIO-ESMERALDO	DNA repair helicase, putative,transcription factor II H complex, XPB subunit, putative	0	No	2334	0.0125	0.0348	0.3587
Tc00.1047053505999.40	TCSYLVIO_9404	SYLVIO-NONESMERALDO	DNA repair protein BRCA2, putative	0	No	3090	0.015	0.0316	0.4751
Tc00.1047053507009.120	TCSYLVIO_7584	SYLVIO-ESMERALDO	DNA repair protein RAD2, putative	0	No	2232	0.0166	0.0469	0.3531
Tc00.1047053510667.40	TCSYLVIO_7584	SYLVIO-NONESMERALDO	DNA repair protein RAD2, putative	0	No	2232	0.0073	0.0353	0.2071
Tc00.1047053508817.70	TCSYLVIO_3868	SYLVIO-NONESMERALDO	DNA repair protein RAD50, putative	0	No	4038	0.01	0.0345	0.2894
Tc00.1047053503801.30	TCSYLVIO_3870	SYLVIO-ESMERALDO	DNA repair protein RAD51, putative	0	No	1113	0	0.0181	0
Tc00.1047053508817.50	TCSYLVIO_3870	SYLVIO-NONESMERALDO	DNA repair protein RAD51, putative	0	No	1113	0	0.0213	0
Tc00.1047053510123.30	TCSYLVIO_1856	SYLVIO-ESMERALDO	DNA repair protein, putative	0	No	1179	0.0139	0.0418	0.3338
Tc00.1047053509779.10	TCSYLVIO_1993	SYLVIO-ESMERALDO	DNA repair protein, putative	0	No	3498	0.013	0.04	0.3243
Tc00.1047053503613.30	TCSYLVIO_3116	SYLVIO-ESMERALDO	DNA repair protein, putative	0	No	1200	0.0181	0.0135	1.3401
Tc00.1047053503613.30	TCSYLVIO_3116	SYLVIO-ESMERALDO	DNA repair protein, putative	0	No	1200	0	0.0808	0
Tc00.1047053504041.29	TCSYLVIO_3891	SYLVIO-ESMERALDO	DNA repair protein, putative	0	No	1023	0.0063	0.0405	0.1566
Tc00.1047053510165.20	TCSYLVIO_502	SYLVIO-ESMERALDO	DNA repair protein, putative	0	No	807	0.0186	0.0232	0.8024
Tc00.1047053508075.20	TCSYLVIO_5861	SYLVIO-ESMERALDO	DNA repair protein, putative	0	No	1359	0.0192	0.0578	0.3314
Tc00.1047053506925.140	TCSYLVIO_9738	SYLVIO-ESMERALDO	DNA repair protein, putative	0	No	2949	0.0088	0.0435	0.2026
Tc00.1047053506925.140	TCSYLVIO_9738	SYLVIO-ESMERALDO	DNA repair protein, putative	0	No	2949	0.0034	0.048	0.0707
Tc00.1047053511837.50	TCSYLVIO_1856	SYLVIO-NONESMERALDO	DNA repair protein, putative	0	No	1170	0.0074	0.0206	0.3567
Tc00.1047053511653.69	TCSYLVIO_1993	SYLVIO-NONESMERALDO	DNA repair protein, putative	0	No	3447	0.0109	0.0268	0.4048
Tc00.1047053510065.20	TCSYLVIO_2841	SYLVIO-NONESMERALDO	DNA repair protein, putative	0	No	1821	0.011	0.0226	0.4877
Tc00.1047053511165.60	TCSYLVIO_3116	SYLVIO-NONESMERALDO	DNA repair protein, putative	0	No	1200	0.0104	0.0123	0.8457
Tc00.1047053511165.60	TCSYLVIO_3116	SYLVIO-NONESMERALDO	DNA repair protein, putative	0	No	1200	0	0.0277	0
Tc00.1047053508815.30	TCSYLVIO_3891	SYLVIO-NONESMERALDO	DNA repair protein, putative	0	No	2244	0.0065	0.0241	0.2707
Tc00.1047053511807.64	TCSYLVIO_502	SYLVIO-NONESMERALDO	DNA repair protein, putative	0	No	807	0.007	0.0175	0.4005
Tc00.1047053506885.290	TCSYLVIO_7432	SYLVIO-ESMERALDO	DNA replication factor, putative	0	No	2277	0.0033	0.0389	0.0843
Tc00.1047053506885.290	TCSYLVIO_7432	SYLVIO-ESMERALDO	DNA replication factor, putative	0	No	2277	0.0107	0.0323	0.3303
Tc00.1047053510729.130	TCSYLVIO_7432	SYLVIO-NONESMERALDO	DNA replication factor, putative	0	No	2277	0.0022	0.0236	0.0916
Tc00.1047053510729.130	TCSYLVIO_7432	SYLVIO-NONESMERALDO	DNA replication factor, putative	0	No	2277	0.0047	0.0422	0.1104
Tc00.1047053503555.10	TCSYLVIO_6534	SYLVIO-NONESMERALDO	DNA replication licensing factor, putative,minichromosome maintenance protein-like protein, putative	0	No	1314	0.0033	0.0398	0.0817
Tc00.1047053506493.80	TCSYLVIO_9021	SYLVIO-ESMERALDO	DNA topoisomerase IA, putative	0	No	2487	0.0051	0.0422	0.121
Tc00.1047053510121.160	TCSYLVIO_9021	SYLVIO-NONESMERALDO	DNA topoisomerase IA, putative	0	No	2490	0.0046	0.0265	0.1715
Tc00.1047053508693.20	TCSYLVIO_5127	SYLVIO-NONESMERALDO	DNA topoisomerase IB, large subunit	0	No	1992	0.0063	0.0357	0.1756
Tc00.1047053509203.70	TCSYLVIO_4014	SYLVIO-ESMERALDO	DNA topoisomerase II, putative	0	No	4452	0.0064	0.037	0.1727
Tc00.1047053508699.10	TCSYLVIO_4014	SYLVIO-NONESMERALDO	DNA topoisomerase II, putative	0	No	4428	0.007	0.0327	0.2132
Tc00.1047053511589.120	TCSYLVIO_1370	SYLVIO-ESMERALDO	DNA topoisomerase III, putative	0	No	2763	0.0031	0.0408	0.0758
Tc00.1047053508851.170	TCSYLVIO_1370	SYLVIO-NONESMERALDO	DNA topoisomerase III, putative	0	No	2763	0.0006	0.0404	0.0156
Tc00.1047053510901.100	TCSYLVIO_3962	SYLVIO-NONESMERALDO	DNA topoisomerase III, putative	0	No	2556	0.0032	0.0167	0.1901
Tc00.1047053506625.110	TCSYLVIO_10035	SYLVIO-ESMERALDO	DNA topoisomerase type IB small subunit	0	No	816	0.0316	0.0265	1.1943
Tc00.1047053506247.80	TCSYLVIO_6319	SYLVIO-NONESMERALDO	DNA-binding protein, putative	0	No	885	0.0061	0.0376	0.1611
Tc00.1047053511585.40	TCSYLVIO_4805	SYLVIO-ESMERALDO	DNA-damage inducible protein DDI1-like protein, putative	0	No	1440	0.0142	0.0274	0.5175
Tc00.1047053510155.40	TCSYLVIO_4805	SYLVIO-NONESMERALDO	DNA-damage inducible protein DDI1-like protein, putative	0	No	1440	0.0077	0.0254	0.3045
Tc00.1047053511801.44	TCSYLVIO_3989	SYLVIO-ESMERALDO	DNA-dependent RNA polymerases, putative	0	No	402	0.0036	0.0331	0.1089
Tc00.1047053506779.60	TCSYLVIO_3154	SYLVIO-ESMERALDO	DNA-direcetd RNA polymerase II, subunit 9, putative	0	Yes	501	0.0035	0.0563	0.062
Tc00.1047053511153.130	TCSYLVIO_3154	SYLVIO-NONESMERALDO	DNA-direcetd RNA polymerase II, subunit 9, putative	0	No	399	0	0.0395	0
Tc00.1047053511381.40	TCSYLVIO_2606	SYLVIO-NONESMERALDO	DNA-directed rna polymerase I largest subunit, putative	0	No	5406	0.0075	0.0311	0.2401
Tc00.1047053508601.30	TCSYLVIO_3989	SYLVIO-NONESMERALDO	DNA-directed RNA polymerase I/III subunit, putative	0	No	402	0.0036	0.0164	0.22
Tc00.1047053509683.24	TCSYLVIO_788	SYLVIO-NONESMERALDO	DNA-directed RNA polymerase ii 8.2 Kd polypeptide, putative	0	No	231	0.0058	0.0535	0.1087
Tc00.1047053509951.49	TCSYLVIO_4339	SYLVIO-ESMERALDO	DNA-directed RNA polymerase II subunit 2, putative	0	No	1848	0.004	0.0295	0.1355
Tc00.1047053508409.30	TCSYLVIO_5832	SYLVIO-NONESMERALDO	DNA-directed RNA polymerase II subunit 3, putative	0	No	1089	0.0038	0.0464	0.0815
Tc00.1047053510329.200	TCSYLVIO_6022	SYLVIO-NONESMERALDO	DNA-directed RNA polymerase II subunit 3, putative	6	No	2481	0.0162	0.0293	0.5511
Tc00.1047053506357.100	TCSYLVIO_8209	SYLVIO-ESMERALDO	DNA-directed RNA polymerase II, putative	0	No	846	0.0116	0.0216	0.5365
Tc00.1047053511277.10	TCSYLVIO_8209	SYLVIO-NONESMERALDO	DNA-directed RNA polymerase II, putative	0	No	846	0.0121	0.0232	0.5214
Tc00.1047053503819.20	TCSYLVIO_8899	SYLVIO-ESMERALDO	DNA-directed RNA polymerase III subunit, putative	0	No	804	0.0229	0.0523	0.437
Tc00.1047053511417.40	TCSYLVIO_9396	SYLVIO-ESMERALDO	DNA-directed RNA polymerase III subunit, putative	0	No	3390	0.0024	0.0387	0.0625
Tc00.1047053510359.320	TCSYLVIO_8899	SYLVIO-NONESMERALDO	DNA-directed RNA polymerase III subunit, putative	0	No	795	0.0146	0.0256	0.5701
Tc00.1047053503821.10	TCSYLVIO_788	SYLVIO-ESMERALDO	DNA-directed RNA polymerase subunit, putative	0	No	231	0	0.0325	0
Tc00.1047053506503.110	TCSYLVIO_7990	SYLVIO-ESMERALDO	DNA-directed RNA polymerase, alpha subunit, putative	0	No	1179	0.0025	0.0454	0.0544
Tc00.1047053511293.30	TCSYLVIO_7990	SYLVIO-NONESMERALDO	DNA-directed RNA polymerase, alpha subunit, putative	0	No	1179	0.0083	0.0377	0.2192
Tc00.1047053510283.114	TCSYLVIO_1046	SYLVIO-ESMERALDO	DNA-directed RNA polymerase, putative	0	Yes	474	0.0334	0.0395	0.8475
Tc00.1047053503823.84	TCSYLVIO_1046	SYLVIO-NONESMERALDO	DNA-directed RNA polymerase, putative	0	Yes	471	0.012	0.0539	0.2225
Tc00.1047053506357.90	TCSYLVIO_8208	SYLVIO-ESMERALDO	DNA-directed RNA polymerases II, putative	0	No	657	0.0039	0.0347	0.1134
Tc00.1047053511277.20	TCSYLVIO_8208	SYLVIO-NONESMERALDO	DNA-directed RNA polymerases II, putative	0	No	657	0.004	0.0459	0.0878
Tc00.1047053511751.40	TCSYLVIO_4556	SYLVIO-ESMERALDO	DNA-J protein, putative	0	No	906	0.0124	0.0282	0.4381
Tc00.1047053506941.270	TCSYLVIO_4629	SYLVIO-ESMERALDO	DNA-J protein, putative	1	No	933	0.0059	0.0486	0.1222
Tc00.1047053507023.190	TCSYLVIO_4556	SYLVIO-NONESMERALDO	DNA-J protein, putative	0	No	906	0.0104	0.0221	0.4731
Tc00.1047053507029.20	TCSYLVIO_4629	SYLVIO-NONESMERALDO	DNA-J protein, putative	1	No	933	0.0045	0.0386	0.1172
Tc00.1047053507011.140	TCSYLVIO_7602	SYLVIO-ESMERALDO	DNA-repair protein, putative	0	No	2412	0.0228	0.0606	0.3762
Tc00.1047053507011.140	TCSYLVIO_7602	SYLVIO-ESMERALDO	DNA-repair protein, putative	0	No	2412	0.0086	0.0301	0.287
Tc00.1047053510665.40	TCSYLVIO_7602	SYLVIO-NONESMERALDO	DNA-repair protein, putative	0	No	2427	0.0246	0.0341	0.7217
Tc00.1047053510665.40	TCSYLVIO_7602	SYLVIO-NONESMERALDO	DNA-repair protein, putative	0	No	2427	0.0103	0.0244	0.4231
Tc00.1047053511051.80	TCSYLVIO_800	SYLVIO-ESMERALDO	DNA/RNA non-specific endonuclease protein-like, putative	1	No	1380	0.0234	0.0528	0.4439
Tc00.1047053506257.10	TCSYLVIO_800	SYLVIO-NONESMERALDO	DNA/RNA non-specific endonuclease protein-like, putative	1	No	1380	0.012	0.0506	0.2375
Tc00.1047053510293.50	TCSYLVIO_1742	SYLVIO-ESMERALDO	DnaJ chaperone protein, putative	0	No	846	0.01	0.0557	0.1802
Tc00.1047053511109.90	TCSYLVIO_2332	SYLVIO-ESMERALDO	DnaJ chaperone protein, putative	0	No	675	0.0021	0.0407	0.052
Tc00.1047053506203.50	TCSYLVIO_2898	SYLVIO-ESMERALDO	DnaJ chaperone protein, putative	4	Yes	1443	0.0047	0.0405	0.1154
Tc00.1047053506753.120	TCSYLVIO_8946	SYLVIO-ESMERALDO	DnaJ chaperone protein, putative	1	No	2493	0.017	0.0492	0.3451
Tc00.1047053506473.20	TCSYLVIO_9494	SYLVIO-ESMERALDO	DnaJ chaperone protein, putative	0	No	1935	0.0053	0.0372	0.142
Tc00.1047053508661.30	TCSYLVIO_1742	SYLVIO-NONESMERALDO	DnaJ chaperone protein, putative	0	No	846	0.0068	0.0322	0.211
Tc00.1047053504157.50	TCSYLVIO_2332	SYLVIO-NONESMERALDO	DnaJ chaperone protein, putative	0	No	675	0.0021	0.0355	0.0596
Tc00.1047053508643.30	TCSYLVIO_2898	SYLVIO-NONESMERALDO	DnaJ chaperone protein, putative	2	No	1245	0.0011	0.0354	0.0315
Tc00.1047053509053.130	TCSYLVIO_4478	SYLVIO-NONESMERALDO	DnaJ chaperone protein, putative	0	No	1005	0.0129	0.017	0.7583
Tc00.1047053510357.10	TCSYLVIO_8946	SYLVIO-NONESMERALDO	DnaJ chaperone protein, putative	1	No	2496	0.0116	0.0296	0.3933
Tc00.1047053508999.10	TCSYLVIO_9494	SYLVIO-NONESMERALDO	DnaJ chaperone protein, putative	0	No	1935	0.0102	0.0375	0.2729
Tc00.1047053511043.30	TCSYLVIO_6396	SYLVIO-ESMERALDO	DnaJ chaperone protein, putative,heat shock protein 40 kDa, putative	0	No	1059	0.004	0.0478	0.0837
Tc00.1047053511621.60	TCSYLVIO_2383	SYLVIO-ESMERALDO	dolichyl-P-Man:Man7GlcNAc2-PP-dolichyl alpha6-mannosyltransferase, putative	11	No	2397	0.0257	0.0502	0.5109
Tc00.1047053511621.60	TCSYLVIO_2383	SYLVIO-ESMERALDO	dolichyl-P-Man:Man7GlcNAc2-PP-dolichyl alpha6-mannosyltransferase, putative	11	No	2397	0.0252	0.0842	0.2989
Tc00.1047053509317.50	TCSYLVIO_2383	SYLVIO-NONESMERALDO	dolichyl-P-Man:Man7GlcNAc2-PP-dolichyl alpha6-mannosyltransferase, putative	11	Yes	2211	0.0151	0.035	0.4303
Tc00.1047053509317.50	TCSYLVIO_2383	SYLVIO-NONESMERALDO	dolichyl-P-Man:Man7GlcNAc2-PP-dolichyl alpha6-mannosyltransferase, putative	11	Yes	2211	0.016	0.0677	0.2362
Tc00.1047053508169.60	TCSYLVIO_1692	SYLVIO-ESMERALDO	dolichyl-phosphate beta-D-mannosyltransferase precursor, putative	1	No	780	0.0143	0.0637	0.2252
Tc00.1047053506581.10	TCSYLVIO_1692	SYLVIO-NONESMERALDO	dolichyl-phosphate beta-D-mannosyltransferase precursor, putative	1	No	780	0.0054	0.0272	0.1998
Tc00.1047053508387.170	TCSYLVIO_3382	SYLVIO-ESMERALDO	double-strand-break repair protein rad21 homolog, putative	0	No	1755	0.0125	0.0288	0.4342
Tc00.1047053506789.130	TCSYLVIO_3382	SYLVIO-NONESMERALDO	double-strand-break repair protein rad21 homolog, putative	0	No	1770	0.0122	0.0232	0.5252
Tc00.1047053509965.190	TCSYLVIO_4482	SYLVIO-ESMERALDO	DREV methyltransferase, putative	1	No	1092	0.0211	0.0298	0.7078
Tc00.1047053509053.170	TCSYLVIO_4482	SYLVIO-NONESMERALDO	DREV methyltransferase, putative	0	No	942	0.0125	0.0136	0.9155
Tc00.1047053509965.380	TCSYLVIO_4463	SYLVIO-ESMERALDO	dTDP-glucose 4,6-dehydratase, putative	0	No	975	0.0027	0.0515	0.0533
Tc00.1047053509051.30	TCSYLVIO_4463	SYLVIO-NONESMERALDO	dTDP-glucose 4,6-dehydratase, putative	0	No	975	0.0054	0.0389	0.1401
Tc00.1047053504625.50	TCSYLVIO_6544	SYLVIO-ESMERALDO	dual specificity protein phosphatase or MAP kinase phosphatase, putative	0	No	714	0.0036	0.0327	0.1098
Tc00.1047053503583.80	TCSYLVIO_6544	SYLVIO-NONESMERALDO	dual specificity protein phosphatase or MAP kinase phosphatase, putative	0	No	714	0.0038	0.0112	0.3361
Tc00.1047053508385.40	TCSYLVIO_3352	SYLVIO-ESMERALDO	dual specificity protein phosphatase, putative	0	No	2460	0.0477	0.0789	0.6048
Tc00.1047053508385.40	TCSYLVIO_3352	SYLVIO-ESMERALDO	dual specificity protein phosphatase, putative	0	No	2460	0.0242	0.0873	0.2768
Tc00.1047053506933.98	TCSYLVIO_3895	SYLVIO-ESMERALDO	dual specificity protein phosphatase, putative	0	No	1848	0.0143	0.0451	0.3175
Tc00.1047053506887.69	TCSYLVIO_7462	SYLVIO-ESMERALDO	dual specificity protein phosphatase, putative	0	No	789	0.0036	0.0213	0.1712
Tc00.1047053504741.170	TCSYLVIO_2397	SYLVIO-NONESMERALDO	dual specificity protein phosphatase, putative	0	No	933	0.0138	0.0228	0.6074
Tc00.1047053504175.40	TCSYLVIO_3352	SYLVIO-NONESMERALDO	dual specificity protein phosphatase, putative	0	No	2460	0.0347	0.0607	0.5717
Tc00.1047053508637.160	TCSYLVIO_38	SYLVIO-NONESMERALDO	dual specificity protein phosphatase, putative	0	No	1656	0.0116	0.0254	0.4569
Tc00.1047053506559.190	TCSYLVIO_5225	SYLVIO-NONESMERALDO	dual specificity protein phosphatase, putative	0	No	3855	0.009	0.0275	0.3262
Tc00.1047053510731.59	TCSYLVIO_7462	SYLVIO-NONESMERALDO	dual specificity protein phosphatase, putative	0	No	789	0.0054	0.0172	0.316
Tc00.1047053509779.60	TCSYLVIO_1988	SYLVIO-ESMERALDO	dual-specificity protein phosphatase, putative	0	No	1125	0.0166	0.0406	0.4083
Tc00.1047053511653.20	TCSYLVIO_1988	SYLVIO-NONESMERALDO	dual-specificity protein phosphatase, putative	0	No	1503	0.0128	0.0258	0.4951
Tc00.1047053503671.39	TCSYLVIO_6049	SYLVIO-ESMERALDO	dynamin, putative	0	No	843	0.0017	0.0427	0.0391
Tc00.1047053508153.20	TCSYLVIO_6049	SYLVIO-NONESMERALDO	dynamin, putative,vacuolar sortin protein 1, putative	0	No	1959	0.0007	0.0289	0.0256
Tc00.1047053509967.170	TCSYLVIO_86	SYLVIO-ESMERALDO	dynein arm light chain, putative	0	No	840	0.0071	0.0343	0.2055
Tc00.1047053508647.210	TCSYLVIO_9779	SYLVIO-ESMERALDO	dynein arm light chain, putative	0	No	711	0.0039	0.0482	0.0806
Tc00.1047053509695.130	TCSYLVIO_86	SYLVIO-NONESMERALDO	dynein arm light chain, putative	0	No	843	0.0051	0.0277	0.1853
Tc00.1047053509009.10	TCSYLVIO_4264	SYLVIO-ESMERALDO	dynein heavy chain, cytosolic, putative	0	No	2409	0.0229	0.0671	0.341
Tc00.1047053510533.10	TCSYLVIO_618	SYLVIO-ESMERALDO	dynein heavy chain, cytosolic, putative	0	No	9285	0.0105	0.041	0.2556
Tc00.1047053511819.59	TCSYLVIO_618	SYLVIO-NONESMERALDO	dynein heavy chain, cytosolic, putative	0	No	10911	0.0105	0.0315	0.3326
Tc00.1047053509103.39	TCSYLVIO_2429	SYLVIO-ESMERALDO	dynein heavy chain, putative	0	No	4689	0.0063	0.0316	0.199
Tc00.1047053508217.9	TCSYLVIO_3596	SYLVIO-ESMERALDO	dynein heavy chain, putative	0	No	3084	0.0047	0.0306	0.1531
Tc00.1047053508831.4	TCSYLVIO_4069	SYLVIO-ESMERALDO	dynein heavy chain, putative	0	No	5757	0.0055	0.0327	0.1681
Tc00.1047053510773.70	TCSYLVIO_4269	SYLVIO-ESMERALDO	dynein heavy chain, putative	0	No	2169	0.0263	0.0581	0.4521
Tc00.1047053506097.9	TCSYLVIO_5074	SYLVIO-ESMERALDO	dynein heavy chain, putative	0	No	5511	0.002	0.0323	0.0624
Tc00.1047053509585.10	TCSYLVIO_823	SYLVIO-ESMERALDO	dynein heavy chain, putative	0	No	11118	0.0023	0.028	0.0822
Tc00.1047053509583.19	TCSYLVIO_824	SYLVIO-ESMERALDO	dynein heavy chain, putative	0	No	2373	0.003	0.0307	0.0984
Tc00.1047053506679.110	TCSYLVIO_1779	SYLVIO-NONESMERALDO	dynein heavy chain, putative	0	No	12477	0.0074	0.0366	0.2007
Tc00.1047053508879.30	TCSYLVIO_3596	SYLVIO-NONESMERALDO	dynein heavy chain, putative	0	No	12351	0.0074	0.0377	0.1972
Tc00.1047053508815.179	TCSYLVIO_3875	SYLVIO-NONESMERALDO	dynein heavy chain, putative	0	No	7377	0.0055	0.0278	0.1975
Tc00.1047053508257.170	TCSYLVIO_5074	SYLVIO-NONESMERALDO	dynein heavy chain, putative	0	No	13806	0.0029	0.0372	0.0791
Tc00.1047053511865.90	TCSYLVIO_854	SYLVIO-NONESMERALDO	dynein heavy chain, putative	0	No	1140	0.0024	0.0321	0.0733
Tc00.1047053511109.30	TCSYLVIO_2338	SYLVIO-ESMERALDO	dynein intermediate chain, putative	0	No	2523	0.0139	0.0441	0.3142
Tc00.1047053504157.110	TCSYLVIO_2338	SYLVIO-NONESMERALDO	dynein intermediate chain, putative	0	No	2523	0.0104	0.0388	0.2676
Tc00.1047053507857.60	TCSYLVIO_2968	SYLVIO-NONESMERALDO	dynein intermediate chain, putative	0	No	2001	0.0062	0.0421	0.1474
Tc00.1047053509913.24	TCSYLVIO_4128	SYLVIO-NONESMERALDO	dynein light chain 2B, cytoplasmic, putative	0	No	351	0.0123	0.0292	0.422
Tc00.1047053510897.6	TCSYLVIO_3997	SYLVIO-NONESMERALDO	Dynein light chain LC6, flagellar outer arm, putative	0	No	270	0	0.0131	0
Tc00.1047053508205.39	TCSYLVIO_1656	SYLVIO-ESMERALDO	dynein light chain, putative	0	No	270	0.0097	0.0164	0.5902
Tc00.1047053510287.10	TCSYLVIO_1701	SYLVIO-ESMERALDO	dynein light chain, putative	0	No	339	0	0.0265	0
Tc00.1047053506203.20	TCSYLVIO_2902	SYLVIO-ESMERALDO	dynein light chain, putative	0	Yes	765	0.0021	0.0651	0.0318
Tc00.1047053510491.20	TCSYLVIO_6525	SYLVIO-ESMERALDO	dynein light chain, putative	0	No	327	0	0.0821	0
Tc00.1047053507093.44	TCSYLVIO_7188	SYLVIO-ESMERALDO	dynein light chain, putative	0	No	267	0.0049	0.0502	0.0975
Tc00.1047053506357.29	TCSYLVIO_8202	SYLVIO-ESMERALDO	dynein light chain, putative	0	No	591	0.0154	0.0486	0.3163
Tc00.1047053506123.24	TCSYLVIO_1656	SYLVIO-NONESMERALDO	dynein light chain, putative	0	No	270	0.0048	0.0516	0.0928
Tc00.1047053503891.120	TCSYLVIO_1701	SYLVIO-NONESMERALDO	dynein light chain, putative	0	No	339	0.0038	0.0131	0.2927
Tc00.1047053508645.30	TCSYLVIO_2902	SYLVIO-NONESMERALDO	dynein light chain, putative	0	Yes	765	0	0.0465	0
Tc00.1047053508645.59	TCSYLVIO_2903	SYLVIO-NONESMERALDO	dynein light chain, putative	0	No	507	0.0045	0.0149	0.3021
Tc00.1047053511633.40	TCSYLVIO_6525	SYLVIO-NONESMERALDO	dynein light chain, putative	0	No	327	0	0.0538	0
Tc00.1047053504109.24	TCSYLVIO_7188	SYLVIO-NONESMERALDO	dynein light chain, putative	0	No	267	0	0.0331	0
Tc00.1047053508897.100	TCSYLVIO_7964	SYLVIO-NONESMERALDO	dynein light chain, putative	0	No	336	0	0.0397	0
Tc00.1047053511277.84	TCSYLVIO_8202	SYLVIO-NONESMERALDO	dynein light chain, putative	0	No	591	0.0087	0.0247	0.3515
Tc00.1047053503927.9	TCSYLVIO_5458	SYLVIO-ESMERALDO	dynein light intermediate chain, putative	0	No	855	0.0113	0.027	0.4169
Tc00.1047053511025.10	TCSYLVIO_5458	SYLVIO-NONESMERALDO	dynein light intermediate chain, putative	0	No	1266	0.0061	0.0336	0.181
Tc00.1047053511725.180	TCSYLVIO_5740	SYLVIO-NONESMERALDO	dynein, putative	0	No	1809	0.0041	0.0349	0.1172
Tc00.1047053510761.73	TCSYLVIO_9939	SYLVIO-ESMERALDO	dynein-associated protein, putative	0	No	294	0	0.0571	0
Tc00.1047053508533.40	TCSYLVIO_3762	SYLVIO-NONESMERALDO	ecotin, putative	0	No	441	0.0059	0.0414	0.1421
Tc00.1047053504033.190	TCSYLVIO_9315	SYLVIO-ESMERALDO	EF hand, putative	0	No	1149	0.0284	0.0385	0.7362
Tc00.1047053508199.80	TCSYLVIO_9315	SYLVIO-NONESMERALDO	EF hand, putative	0	No	1149	0.0169	0.0262	0.6473
Tc00.1047053507483.20	TCSYLVIO_8594	SYLVIO-ESMERALDO	ef-hand protein 5, putative	0	No	624	0.0121	0.2794	0.0432
Tc00.1047053506391.30	TCSYLVIO_8594	SYLVIO-NONESMERALDO	ef-hand protein 5, putative	0	No	624	0.0059	0.083	0.0714
Tc00.1047053504423.20	TCSYLVIO_4911	SYLVIO-ESMERALDO	electon transport protein SCO1/SCO2, putative	1	No	1206	0.0059	0.0438	0.135
Tc00.1047053504109.160	TCSYLVIO_7174	SYLVIO-NONESMERALDO	electron transfer flavoprotein, putative	0	No	804	0.0071	0.0256	0.278
Tc00.1047053509809.10	TCSYLVIO_8291	SYLVIO-ESMERALDO	electron transfer protein, putative	0	No	891	0.0047	0.0495	0.0954
Tc00.1047053511261.30	TCSYLVIO_8291	SYLVIO-NONESMERALDO	electron transfer protein, putative	0	No	891	0	0.0394	0
Tc00.1047053511693.90	TCSYLVIO_3191	SYLVIO-ESMERALDO	electron-transfer-flavoprotein, alpha polypeptide, putative	0	No	963	0.0152	0.0415	0.366
Tc00.1047053503559.109	TCSYLVIO_3191	SYLVIO-NONESMERALDO	electron-transfer-flavoprotein, alpha polypeptide, putative	0	No	963	0.0091	0.0383	0.2363
Tc00.1047053508461.130	TCSYLVIO_7519	SYLVIO-NONESMERALDO	elongation factor 1-alpha (ef-1-alpha), putative,HSP70 subfamily B suppressor 1, putative	0	No	1992	0.0073	0.0148	0.493
Tc00.1047053510073.50	TCSYLVIO_9121	SYLVIO-ESMERALDO	elongation factor 1-gamma (EF-1-gamma), putative	0	No	1089	0.0067	0.0275	0.2427
Tc00.1047053509399.170	TCSYLVIO_9121	SYLVIO-NONESMERALDO	elongation factor 1-gamma (EF-1-gamma), putative	0	No	1089	0.0051	0.0336	0.1525
Tc00.1047053510963.90	TCSYLVIO_1688	SYLVIO-ESMERALDO	elongation factor 2, putative	0	No	2538	0.0136	0.0128	1.0662
Tc00.1047053510963.90	TCSYLVIO_1688	SYLVIO-ESMERALDO	elongation factor 2, putative	0	No	2538	0.0007	0.028	0.0264
Tc00.1047053508625.10	TCSYLVIO_1687	SYLVIO-NONESMERALDO	elongation factor 2, putative	0	No	462	0.0054	0.0395	0.1366
Tc00.1047053510965.5	TCSYLVIO_1688	SYLVIO-NONESMERALDO	elongation factor 2, putative	0	No	519	0	0.0369	0
Tc00.1047053509199.10	TCSYLVIO_3980	SYLVIO-ESMERALDO	elongation factor G2-like protein, putative	0	No	2448	0.0163	0.049	0.3322
Tc00.1047053508601.130	TCSYLVIO_3980	SYLVIO-NONESMERALDO	elongation factor G2-like protein, putative	0	No	2448	0.0087	0.0258	0.3387
Tc00.1047053506357.40	TCSYLVIO_8203	SYLVIO-ESMERALDO	elongation factor Tu, putative	0	No	1407	0.008	0.0381	0.211
Tc00.1047053511277.70	TCSYLVIO_8203	SYLVIO-NONESMERALDO	elongation factor Tu, putative	0	No	1407	0.004	0.0306	0.13
Tc00.1047053504109.150	TCSYLVIO_7175	SYLVIO-NONESMERALDO	elongation factor, putative	0	No	1935	0.0111	0.0176	0.6307
Tc00.1047053508153.730	TCSYLVIO_6125	SYLVIO-NONESMERALDO	elongation initiation factor 2 alpha subunit, putative	0	No	1254	0.0022	0.0268	0.0819
Tc00.1047053506717.10	TCSYLVIO_1666	SYLVIO-ESMERALDO	elongation of very long chain fatty acids protein, putative	6	No	1467	0.0243	0.0434	0.5587
Tc00.1047053509539.30	TCSYLVIO_1666	SYLVIO-NONESMERALDO	elongation of very long chain fatty acids protein, putative	7	No	759	0.0173	0.0351	0.4937
Tc00.1047053511577.50	TCSYLVIO_4851	SYLVIO-ESMERALDO	endo-beta-N-acetylglucosaminidase, putative	0	No	3000	0.025	0.0363	0.6883
Tc00.1047053504797.80	TCSYLVIO_4851	SYLVIO-NONESMERALDO	endo-beta-N-acetylglucosaminidase, putative	0	No	3012	0.0185	0.0288	0.6411
Tc00.1047053509099.70	TCSYLVIO_2356	SYLVIO-ESMERALDO	endo/exonuclease Mre11, putative	0	No	2247	0.0082	0.035	0.2358
Tc00.1047053509319.60	TCSYLVIO_2356	SYLVIO-NONESMERALDO	endo/exonuclease Mre11, putative	0	No	2247	0.0065	0.0356	0.1824
Tc00.1047053507641.180	TCSYLVIO_9618	SYLVIO-ESMERALDO	endochitinase, putative	2	Yes	561	0.0122	0.0347	0.3534
Tc00.1047053507099.140	TCSYLVIO_807	SYLVIO-ESMERALDO	endomembrane protein, putative	10	Yes	1794	0.0143	0.0272	0.5263
Tc00.1047053507099.140	TCSYLVIO_807	SYLVIO-ESMERALDO	endomembrane protein, putative	10	Yes	1794	0.0308	0.0341	0.905
Tc00.1047053504059.20	TCSYLVIO_807	SYLVIO-NONESMERALDO	endomembrane protein, putative	10	Yes	1794	0.0085	0.029	0.2927
Tc00.1047053504059.20	TCSYLVIO_807	SYLVIO-NONESMERALDO	endomembrane protein, putative	10	Yes	1794	0.0329	0.0288	1.1449
Tc00.1047053506867.10	TCSYLVIO_402	SYLVIO-ESMERALDO	endonuclease G, putative	0	Yes	1365	0.0099	0.0448	0.2209
Tc00.1047053507623.140	TCSYLVIO_402	SYLVIO-NONESMERALDO	endonuclease G, putative	0	Yes	1365	0.006	0.0342	0.1753
Tc00.1047053504005.10	TCSYLVIO_8472	SYLVIO-ESMERALDO	endonuclease III, putative	0	No	753	0.0037	0.0331	0.1128
Tc00.1047053511481.50	TCSYLVIO_8472	SYLVIO-NONESMERALDO	endonuclease III, putative	0	No	753	0.0019	0.0278	0.0677
Tc00.1047053510187.80	TCSYLVIO_6766	SYLVIO-NONESMERALDO	endonuclease V, putative	0	No	942	0.016	0.0418	0.3828
Tc00.1047053504073.10	TCSYLVIO_10110	SYLVIO-ESMERALDO	endonuclease/exonuclease/phosphatase, putative	0	No	1632	0.0059	0.0348	0.1706
Tc00.1047053486901.10	TCSYLVIO_1800	SYLVIO-ESMERALDO	endonuclease/exonuclease/phosphatase, putative	0	No	990	0.0062	0.0475	0.1317
Tc00.1047053506679.280	TCSYLVIO_1800	SYLVIO-NONESMERALDO	endonuclease/exonuclease/phosphatase, putative	0	No	1629	0.002	0.0204	0.0978
Tc00.1047053506857.100	TCSYLVIO_559	SYLVIO-ESMERALDO	endoplasmatic reticulum retrieval protein, putative	3	Yes	552	0.0048	0.0451	0.1073
Tc00.1047053509209.10	TCSYLVIO_559	SYLVIO-NONESMERALDO	endoplasmatic reticulum retrieval protein, putative	3	Yes	552	0	0.0385	0
Tc00.1047053508837.189	TCSYLVIO_10113	SYLVIO-ESMERALDO	endoplasmic reticulum oxidoreductin, putative	1	Yes	1329	0.0134	0.0413	0.3233
Tc00.1047053511391.90	TCSYLVIO_1614	SYLVIO-NONESMERALDO	endosomal integral membrane protein, putative	10	Yes	1887	0.0115	0.0339	0.3398
Tc00.1047053511491.70	TCSYLVIO_4396	SYLVIO-NONESMERALDO	endosomal integral membrane protein, putative	11	No	2178	0.0149	0.0226	0.6619
Tc00.1047053506941.9	TCSYLVIO_4602	SYLVIO-ESMERALDO	endosomal trafficking protein RME-8, putative	0	No	2580	0.0088	0.0357	0.2459
Tc00.1047053511511.10	TCSYLVIO_4602	SYLVIO-NONESMERALDO	endosomal trafficking protein RME-8, putative	0	No	6690	0.0061	0.0334	0.183
Tc00.1047053511529.90	TCSYLVIO_5401	SYLVIO-ESMERALDO	enolase, putative	0	No	1560	0.0112	0.0323	0.3473
Tc00.1047053511029.10	TCSYLVIO_5401	SYLVIO-NONESMERALDO	enolase, putative	0	No	1560	0.0045	0.0352	0.1271
Tc00.1047053504105.140	TCSYLVIO_6244	SYLVIO-NONESMERALDO	enolase;evidence=inferred from sequence orthology	0	No	1287	0.001	0.046	0.0219
Tc00.1047053508185.10	TCSYLVIO_6059	SYLVIO-ESMERALDO	enoyl-CoA hydratase, mitochondrial precursor, putative	0	No	801	0.0091	0.0248	0.3657
Tc00.1047053508153.130	TCSYLVIO_6059	SYLVIO-NONESMERALDO	enoyl-CoA hydratase, mitochondrial precursor, putative	0	No	801	0	0.0253	0
Tc00.1047053507547.40	TCSYLVIO_2344	SYLVIO-ESMERALDO	enoyl-CoA hydratase/Enoyl-CoA isomerase/3-hydroxyacyl-CoA dehydrogenase, putative	0	No	2379	0.0069	0.0358	0.1913
Tc00.1047053507547.40	TCSYLVIO_2344	SYLVIO-ESMERALDO	enoyl-CoA hydratase/Enoyl-CoA isomerase/3-hydroxyacyl-CoA dehydrogenase, putative	0	No	2379	0.0132	0.0565	0.2334
Tc00.1047053508441.70	TCSYLVIO_2344	SYLVIO-NONESMERALDO	enoyl-CoA hydratase/Enoyl-CoA isomerase/3-hydroxyacyl-CoA dehydrogenase, putative	0	No	2376	0.0056	0.0205	0.2756
Tc00.1047053508441.70	TCSYLVIO_2344	SYLVIO-NONESMERALDO	enoyl-CoA hydratase/Enoyl-CoA isomerase/3-hydroxyacyl-CoA dehydrogenase, putative	0	No	2376	0.0113	0.0263	0.4289
Tc00.1047053511529.160	TCSYLVIO_5408	SYLVIO-ESMERALDO	enoyl-CoA hydratase/isomerase family protein, putative	0	No	1086	0.0141	0.0348	0.4054
Tc00.1047053511529.170	TCSYLVIO_5411	SYLVIO-ESMERALDO	enoyl-CoA hydratase/isomerase family protein, putative	0	No	1275	0.0147	0.0552	0.2669
Tc00.1047053511529.170	TCSYLVIO_5411	SYLVIO-ESMERALDO	enoyl-CoA hydratase/isomerase family protein, putative	0	No	1275	0.0118	0.0573	0.2062
Tc00.1047053510997.40	TCSYLVIO_6830	SYLVIO-ESMERALDO	enoyl-CoA hydratase/isomerase family protein, putative	0	No	828	0.0035	0.0626	0.0553
Tc00.1047053506727.100	TCSYLVIO_5408	SYLVIO-NONESMERALDO	enoyl-CoA hydratase/isomerase family protein, putative	0	No	987	0.0105	0.0262	0.4015
Tc00.1047053506727.90	TCSYLVIO_5410	SYLVIO-NONESMERALDO	enoyl-CoA hydratase/isomerase family protein, putative	0	No	1137	0.0131	0.0292	0.4486
Tc00.1047053506959.40	TCSYLVIO_6830	SYLVIO-NONESMERALDO	enoyl-CoA hydratase/isomerase family protein, putative	0	No	828	0.0052	0.0348	0.1496
Tc00.1047053509967.160	TCSYLVIO_85	SYLVIO-ESMERALDO	epsilon tubulin, putative	0	No	1425	0.003	0.0197	0.1509
Tc00.1047053509695.120	TCSYLVIO_85	SYLVIO-NONESMERALDO	epsilon tubulin, putative	0	No	1425	0.002	0.0274	0.0721
Tc00.1047053511751.200	TCSYLVIO_4536	SYLVIO-ESMERALDO	epsilon-adaptin, putative,AP-1/4 adapter complex gamma/epsilon subunit, putative	0	No	3027	0.0117	0.0411	0.2838
Tc00.1047053507023.10	TCSYLVIO_4536	SYLVIO-NONESMERALDO	epsilon-adaptin, putative,AP-1/4 adapter complex gamma/epsilon subunit, putative	0	No	3024	0.0052	0.0277	0.1869
Tc00.1047053506925.70	TCSYLVIO_9758	SYLVIO-ESMERALDO	epsin, putative	0	No	1581	0.0138	0.0442	0.3121
Tc00.1047053508815.160	TCSYLVIO_3877	SYLVIO-NONESMERALDO	ER lumen retaining receptor protein, putative	5	No	657	0.0046	0.0331	0.138
Tc00.1047053511753.60	TCSYLVIO_4525	SYLVIO-ESMERALDO	ESAG8-associated protein, putative	0	No	1683	0.0171	0.0308	0.5547
Tc00.1047053507021.20	TCSYLVIO_4525	SYLVIO-NONESMERALDO	ESAG8-associated protein, putative	0	No	1683	0.0077	0.0405	0.1904
Tc00.1047053511621.90	TCSYLVIO_2386	SYLVIO-ESMERALDO	esterase, putative	0	No	741	0.0202	0.0479	0.4217
Tc00.1047053509317.20	TCSYLVIO_2386	SYLVIO-NONESMERALDO	esterase, putative	0	No	756	0.0134	0.036	0.3725
Tc00.1047053508355.190	TCSYLVIO_7310	SYLVIO-NONESMERALDO	ethanolamine kinase, putative;evidence=Inferred from Sequence Orthology	0	No	1389	0.0079	0.0277	0.2848
Tc00.1047053511039.3	TCSYLVIO_6433	SYLVIO-ESMERALDO	ethanolamine phosphotransferase, putative	1	No	303	0.0047	0.0348	0.1346
Tc00.1047053506357.120	TCSYLVIO_8211	SYLVIO-ESMERALDO	ethanolamine phosphotransferase, putative;evidence=Inferred from Sequence Orthology	8	No	1245	0.009	0.05	0.181
Tc00.1047053503681.20	TCSYLVIO_8211	SYLVIO-NONESMERALDO	ethanolamine phosphotransferase, putative;evidence=Inferred from Sequence Orthology	8	No	1245	0.0057	0.0285	0.1994
Tc00.1047053511727.120	TCSYLVIO_5760	SYLVIO-NONESMERALDO	ethanolamine-phosphate cytidylyltransferase, putative;evidence=Inferred from Sequence Orthology	0	No	1146	0.0108	0.0516	0.2084
Tc00.1047053511585.190	TCSYLVIO_4787	SYLVIO-ESMERALDO	eukaryotic initiation factor 4a, putative	0	No	1212	0.0011	0.0361	0.0309
Tc00.1047053510155.180	TCSYLVIO_4787	SYLVIO-NONESMERALDO	eukaryotic initiation factor 4a, putative	0	Yes	1314	0	0.0287	0
Tc00.1047053506127.110	TCSYLVIO_7341	SYLVIO-ESMERALDO	eukaryotic peptide chain release factor subunit 1, putative	0	No	1356	0.002	0.0459	0.0439
Tc00.1047053508041.60	TCSYLVIO_3007	SYLVIO-ESMERALDO	eukaryotic release factor 3, putative	0	No	2040	0.0119	0.0341	0.3487
Tc00.1047053506297.300	TCSYLVIO_3007	SYLVIO-NONESMERALDO	eukaryotic release factor 3, putative	0	No	2040	0.0096	0.0402	0.2378
Tc00.1047053506743.4	TCSYLVIO_2720	SYLVIO-ESMERALDO	eukaryotic translation initiation factor 1A, putative	0	No	483	0.0054	0.055	0.0988
Tc00.1047053503945.10	TCSYLVIO_2720	SYLVIO-NONESMERALDO	eukaryotic translation initiation factor 1A, putative	0	No	426	0	0.0203	0
Tc00.1047053503819.30	TCSYLVIO_8900	SYLVIO-ESMERALDO	eukaryotic translation initiation factor 2 subunit, putative	0	No	1431	0.001	0.0623	0.016
Tc00.1047053510359.310	TCSYLVIO_8900	SYLVIO-NONESMERALDO	eukaryotic translation initiation factor 2 subunit, putative	0	No	1431	0.001	0.0306	0.0328
Tc00.1047053508169.90	TCSYLVIO_1695	SYLVIO-ESMERALDO	eukaryotic translation initiation factor 3 (eIF-3) interacting protein, putative	2	No	1467	0.0019	0.0459	0.0411
Tc00.1047053506581.30	TCSYLVIO_1695	SYLVIO-NONESMERALDO	eukaryotic translation initiation factor 3 (eIF-3) interacting protein, putative	2	No	1467	0.001	0.0222	0.0447
Tc00.1047053506943.160	TCSYLVIO_4706	SYLVIO-ESMERALDO	eukaryotic translation initiation factor 3 subunit 7-like protein, putative	0	No	1506	0.0068	0.0457	0.1483
Tc00.1047053509065.160	TCSYLVIO_4706	SYLVIO-NONESMERALDO	eukaryotic translation initiation factor 3 subunit 7-like protein, putative	0	No	1506	0.0017	0.0353	0.0491
Tc00.1047053507611.310	TCSYLVIO_6307	SYLVIO-ESMERALDO	eukaryotic translation initiation factor 3 subunit 8, putative	0	No	2148	0.0055	0.0284	0.1929
Tc00.1047053507723.130	TCSYLVIO_6307	SYLVIO-NONESMERALDO	eukaryotic translation initiation factor 3 subunit 8, putative	0	No	2148	0.0042	0.0244	0.1717
Tc00.1047053511589.230	TCSYLVIO_1381	SYLVIO-ESMERALDO	eukaryotic translation initiation factor 3 subunit, putative	0	No	1026	0.0027	0.0275	0.0982
Tc00.1047053511229.80	TCSYLVIO_1381	SYLVIO-NONESMERALDO	eukaryotic translation initiation factor 3 subunit, putative	0	No	1026	0.0013	0.0439	0.0298
Tc00.1047053511353.40	TCSYLVIO_7903	SYLVIO-ESMERALDO	eukaryotic translation initiation factor 4E (eIF4E) interacting protein, putative	0	No	750	0.0036	0.0209	0.1728
Tc00.1047053511301.40	TCSYLVIO_7903	SYLVIO-NONESMERALDO	eukaryotic translation initiation factor 4E (eIF4E) interacting protein, putative	0	No	750	0.0076	0.0182	0.4181
Tc00.1047053509037.40	TCSYLVIO_4408	SYLVIO-NONESMERALDO	eukaryotic translation initiation factor 4e, putative	0	No	1230	0.0167	0.0216	0.7768
Tc00.1047053504119.10	TCSYLVIO_6258	SYLVIO-ESMERALDO	eukaryotic translation initiation factor 5, putative	0	No	1137	0.0025	0.0832	0.0303
Tc00.1047053504105.20	TCSYLVIO_6258	SYLVIO-NONESMERALDO	eukaryotic translation initiation factor 5, putative	0	No	1137	0.0012	0.0399	0.0312
Tc00.1047053506679.70	TCSYLVIO_1773	SYLVIO-NONESMERALDO	eukaryotic translation initiation factor 6 (eIF-6), putative	1	Yes	906	0.0016	0.038	0.0417
Tc00.1047053506127.170	TCSYLVIO_7334	SYLVIO-ESMERALDO	eukaryotic translation initiation factor eIF-4E, putative	0	No	783	0.0035	0.0294	0.1187
Tc00.1047053503593.10	TCSYLVIO_7334	SYLVIO-NONESMERALDO	eukaryotic translation initiation factor eIF-4E, putative	0	No	783	0.0033	0.0227	0.1464
Tc00.1047053509205.30	TCSYLVIO_4018	SYLVIO-ESMERALDO	eukaryotic translation initiation factor, putative	0	No	1221	0.0067	0.0348	0.1935
Tc00.1047053508699.40	TCSYLVIO_4018	SYLVIO-NONESMERALDO	eukaryotic translation initiation factor, putative	0	No	1221	0.0034	0.0251	0.1335
Tc00.1047053508827.30	TCSYLVIO_4045	SYLVIO-NONESMERALDO	eukaryotic translation initiation factor, putative	0	No	1371	0.0081	0.0385	0.2093
Tc00.1047053510145.59	TCSYLVIO_5869	SYLVIO-ESMERALDO	exonuclease, putative	0	No	867	0.0044	0.038	0.117
Tc00.1047053508707.64	TCSYLVIO_5513	SYLVIO-NONESMERALDO	exonuclease, putative	0	No	669	0.0153	0.0249	0.613
Tc00.1047053507037.50	TCSYLVIO_5513	SYLVIO-ESMERALDO	exonuclease, putative,DNA polymerase III epsilon subunit-like exonuclease, putative	0	No	948	0.0182	0.0492	0.3696
Tc00.1047053511577.110	TCSYLVIO_4841	SYLVIO-ESMERALDO	exopolyphosphatase;evidence=Inferred from Direct Assay	0	No	1149	0.0217	0.0478	0.4533
Tc00.1047053509715.9	TCSYLVIO_7847	SYLVIO-NONESMERALDO	exosome complex exonuclease RRP41A, putative	0	No	585	0.0024	0.0447	0.0531
Tc00.1047053510167.29	TCSYLVIO_252	SYLVIO-ESMERALDO	exosome complex exonuclease, putative,ribosomal RNA processing protein 4, putative	0	No	906	0.0074	0.0547	0.1358
Tc00.1047053508859.109	TCSYLVIO_252	SYLVIO-NONESMERALDO	exosome complex exonuclease, putative,ribosomal RNA processing protein 4, putative	1	Yes	987	0.0059	0.0321	0.1834
Tc00.1047053509767.180	TCSYLVIO_2242	SYLVIO-ESMERALDO	exosome component CSL4, putative	0	No	768	0.0139	0.0609	0.2288
Tc00.1047053506219.30	TCSYLVIO_2242	SYLVIO-NONESMERALDO	exosome component CSL4, putative	0	No	768	0.0051	0.0452	0.1138
Tc00.1047053506563.20	TCSYLVIO_9522	SYLVIO-ESMERALDO	exosome-associated protein 1, putative,Rrp42 homologue, putative,RNasePH-like protein, putative	0	No	1149	0.013	0.0447	0.2898
Tc00.1047053503869.50	TCSYLVIO_9522	SYLVIO-NONESMERALDO	exosome-associated protein 1, putative,Rrp42 homologue, putative,RNasePH-like protein, putative	0	No	1149	0.0169	0.0164	1.0319
Tc00.1047053507089.80	TCSYLVIO_5426	SYLVIO-ESMERALDO	exosome-associated protein 2, putative,3' exoribonuclease, putative	0	No	834	0.0178	0.0232	0.7674
Tc00.1047053504085.20	TCSYLVIO_5426	SYLVIO-NONESMERALDO	exosome-associated protein 2, putative,3' exoribonuclease, putative	0	No	834	0.016	0.0191	0.8378
Tc00.1047053509153.70	TCSYLVIO_3256	SYLVIO-ESMERALDO	exosome-associated protein 3, putative,3' exoribonuclease, putative	1	Yes	705	0.0238	0.0499	0.477
Tc00.1047053507841.34	TCSYLVIO_1114	SYLVIO-ESMERALDO	exosome-associated protein 4, putative	0	No	687	0.0085	0.0543	0.1559
Tc00.1047053508269.60	TCSYLVIO_1114	SYLVIO-NONESMERALDO	exosome-associated protein 4, putative,3' exoribonuclease, putative	0	No	687	0.0062	0.0307	0.2013
Tc00.1047053511725.150	TCSYLVIO_5736	SYLVIO-NONESMERALDO	exportin 1, putative,RNA-nuclear export factor, putative	0	No	3102	0.0107	0.042	0.2541
Tc00.1047053510165.60	TCSYLVIO_496	SYLVIO-ESMERALDO	expression site-associated gene (ESAG-like) protein, putative,expression site-associated gene 3 (ESAG3-like) protein, putative	1	Yes	1194	0.0422	0.0558	0.7569
Tc00.1047053511909.20	TCSYLVIO_2828	SYLVIO-NONESMERALDO	expression site-associated gene (ESAG-like) protein, putative,expression site-associated gene 3 (ESAG3-like) protein, putative	1	Yes	1197	0.0139	0.0352	0.3959
Tc00.1047053503471.19	TCSYLVIO_496	SYLVIO-NONESMERALDO	expression site-associated gene (ESAG-like) protein, putative,expression site-associated gene 3 (ESAG3-like) protein, putative	1	Yes	1194	0.0523	0.0571	0.9161
Tc00.1047053508257.220	TCSYLVIO_5068	SYLVIO-NONESMERALDO	expression site-associated gene (ESAG-like) protein, putative,expression site-associated gene 5 (ESAG5-like) protein, putative	1	Yes	1452	0.0282	0.0538	0.5236
Tc00.1047053506503.140	TCSYLVIO_7992	SYLVIO-ESMERALDO	extracellular receptor, putative	2	Yes	2664	0.0134	0.0467	0.287
Tc00.1047053507033.29	TCSYLVIO_7992	SYLVIO-NONESMERALDO	extracellular receptor, putative	1	Yes	1053	0.0067	0.0377	0.1769
Tc00.1047053506363.60	TCSYLVIO_1145	SYLVIO-ESMERALDO	f-actin capping protein beta subunit, putative	0	No	1455	0.0235	0.0388	0.6064
Tc00.1047053506975.49	TCSYLVIO_1145	SYLVIO-NONESMERALDO	f-actin capping protein beta subunit, putative	0	No	1455	0.0159	0.0402	0.3961
Tc00.1047053506181.90	TCSYLVIO_699	SYLVIO-ESMERALDO	F-actin capping protein, putative,CapZ-alpha, putative	1	Yes	1653	0.0198	0.0377	0.5247
Tc00.1047053511823.70	TCSYLVIO_638	SYLVIO-NONESMERALDO	Farnesyl diphosphate synthase;evidence=Inferred from Direct Assay	2	Yes	1275	0.0025	0.0334	0.0739
Tc00.1047053508323.9	TCSYLVIO_638	SYLVIO-ESMERALDO	farnesyl pyrophosphate synthase, putative	0	No	1038	0.0052	0.0196	0.2631
Tc00.1047053508369.20	TCSYLVIO_4152	SYLVIO-ESMERALDO	farnesyltransferase, putative,squalene synthase, putative	0	No	1212	0.0057	0.0278	0.2053
Tc00.1047053507897.20	TCSYLVIO_4152	SYLVIO-NONESMERALDO	farnesyltransferase, putative,squalene synthase, putative	0	No	1212	0.0043	0.0406	0.1058
Tc00.1047053429257.20	TCSYLVIO_2494	SYLVIO-ESMERALDO	fatty acid desaturase, putative	5	No	1236	0.022	0.0451	0.4872
Tc00.1047053511075.9	TCSYLVIO_2755	SYLVIO-ESMERALDO	fatty acid desaturase, putative	5	No	765	0.0031	0.0249	0.1242
Tc00.1047053511073.10	TCSYLVIO_2756	SYLVIO-ESMERALDO	fatty acid desaturase, putative	0	No	486	0.0029	0.0297	0.0969
Tc00.1047053508737.70	TCSYLVIO_2494	SYLVIO-NONESMERALDO	fatty acid desaturase, putative	5	No	1236	0.0122	0.015	0.8133
Tc00.1047053509239.10	TCSYLVIO_2756	SYLVIO-NONESMERALDO	fatty acid desaturase, putative	5	No	1299	0.0062	0.0082	0.7534
Tc00.1047053509239.10	TCSYLVIO_2756	SYLVIO-NONESMERALDO	fatty acid desaturase, putative	5	No	1299	0	0.0174	0
Tc00.1047053510565.20	TCSYLVIO_4877	SYLVIO-ESMERALDO	fatty acid desaturase, putative,sphingolipid delta 4 desaturase, putative	5	No	1041	0.0121	0.0358	0.3367
Tc00.1047053506661.30	TCSYLVIO_267	SYLVIO-ESMERALDO	fatty acid elongase, putative	5	No	867	0.0132	0.0363	0.3638
Tc00.1047053506661.20	TCSYLVIO_268	SYLVIO-ESMERALDO	fatty acid elongase, putative	7	No	837	0.016	0.0458	0.3489
Tc00.1047053506661.10	TCSYLVIO_269	SYLVIO-ESMERALDO	fatty acid elongase, putative	7	Yes	900	0.0094	0.0486	0.1937
Tc00.1047053510989.10	TCSYLVIO_270	SYLVIO-ESMERALDO	fatty acid elongase, putative	7	No	861	0.0096	0.0587	0.1639
Tc00.1047053511245.130	TCSYLVIO_267	SYLVIO-NONESMERALDO	fatty acid elongase, putative	6	No	867	0.008	0.0301	0.2652
Tc00.1047053511245.140	TCSYLVIO_268	SYLVIO-NONESMERALDO	fatty acid elongase, putative	7	No	837	0.0244	0.0191	1.2787
Tc00.1047053511245.150	TCSYLVIO_269	SYLVIO-NONESMERALDO	fatty acid elongase, putative	7	Yes	900	0.0112	0.0426	0.2621
Tc00.1047053511245.160	TCSYLVIO_270	SYLVIO-NONESMERALDO	fatty acid elongase, putative	7	No	861	0.0078	0.0382	0.2043
Tc00.1047053506799.10	TCSYLVIO_2804	SYLVIO-ESMERALDO	fatty acid transporter protein-like, putative	0	No	3192	0.0233	0.0373	0.6258
Tc00.1047053506799.10	TCSYLVIO_2804	SYLVIO-ESMERALDO	fatty acid transporter protein-like, putative	0	No	3192	0.0194	0.0126	1.5414
Tc00.1047053511907.110	TCSYLVIO_2804	SYLVIO-NONESMERALDO	fatty acid transporter protein-like, putative	0	No	3192	0.0162	0.037	0.4375
Tc00.1047053511907.110	TCSYLVIO_2804	SYLVIO-NONESMERALDO	fatty acid transporter protein-like, putative	0	No	3192	0.0092	0.0145	0.6321
Tc00.1047053511581.20	TCSYLVIO_4816	SYLVIO-ESMERALDO	fatty acyl CoA syntetase 1	0	No	1137	0.0099	0.0516	0.1921
Tc00.1047053506829.100	TCSYLVIO_4818	SYLVIO-ESMERALDO	fatty acyl CoA syntetase 1, putative	0	No	2097	0.0114	0.0478	0.2378
Tc00.1047053506829.110	TCSYLVIO_4817	SYLVIO-ESMERALDO	fatty acyl CoA synthetase 2, putative	0	No	2094	0.013	0.0619	0.2106
Tc00.1047053504177.20	TCSYLVIO_4816	SYLVIO-NONESMERALDO	fatty acyl CoA synthetase 2, putative	0	No	2103	0.0031	0.0319	0.0969
Tc00.1047053503575.50	TCSYLVIO_6207	SYLVIO-ESMERALDO	fatty acyl CoA synthetase, putative	0	No	2109	0.0073	0.0498	0.1459
Tc00.1047053510943.33	TCSYLVIO_6207	SYLVIO-NONESMERALDO	fatty acyl CoA synthetase, putative	0	No	2109	0.008	0.0372	0.2154
Tc00.1047053503909.76	TCSYLVIO_4580	SYLVIO-ESMERALDO	ferric reductase transmembrane protein, putative	6	No	720	0.0231	0.016	1.4443
Tc00.1047053511507.80	TCSYLVIO_4580	SYLVIO-NONESMERALDO	ferric reductase transmembrane protein, putative	6	No	720	0.0153	0.038	0.4023
Tc00.1047053506179.5	TCSYLVIO_716	SYLVIO-ESMERALDO	ferric reductase, putative	0	No	243	0.0059	0.0909	0.0644
Tc00.1047053506179.10	TCSYLVIO_717	SYLVIO-ESMERALDO	ferric reductase, putative	12	No	2436	0.0355	0.0682	0.5212
Tc00.1047053507665.30	TCSYLVIO_717	SYLVIO-NONESMERALDO	ferric reductase, putative	12	No	2433	0.0041	0.0294	0.1379
Tc00.1047053507665.30	TCSYLVIO_717	SYLVIO-NONESMERALDO	ferric reductase, putative	12	No	2433	0.0257	0.0234	1.0988
Tc00.1047053503805.9	TCSYLVIO_9449	SYLVIO-ESMERALDO	FG-GAP repeat protein, putative	0	No	2346	0.0263	0.0419	0.6264
Tc00.1047053506479.74	TCSYLVIO_9449	SYLVIO-NONESMERALDO	FG-GAP repeat protein, putative	0	No	2346	0.0145	0.0313	0.462
Tc00.1047053506515.10	TCSYLVIO_1312	SYLVIO-ESMERALDO	FG-GAP repeat protein, putative,intergrin alpha chain protein, putative	0	No	1497	0.0054	0.0379	0.1424
Tc00.1047053511321.10	TCSYLVIO_1312	SYLVIO-NONESMERALDO	FG-GAP repeat protein, putative,intergrin alpha chain protein, putative	2	No	2589	0.007	0.0256	0.2735
Tc00.1047053510105.50	TCSYLVIO_7852	SYLVIO-ESMERALDO	fibrillarin, putative	0	No	912	0.0037	0.0376	0.0992
Tc00.1047053506211.250	TCSYLVIO_8052	SYLVIO-ESMERALDO	fibrillarin, putative	0	No	876	0.0017	0.0595	0.0287
Tc00.1047053509715.40	TCSYLVIO_7852	SYLVIO-NONESMERALDO	fibrillarin, putative	0	No	948	0.0019	0.0059	0.322
Tc00.1047053511287.150	TCSYLVIO_8052	SYLVIO-NONESMERALDO	fibrillarin, putative	0	No	873	0.0017	0.0757	0.022
Tc00.1047053511295.10	TCSYLVIO_7962	SYLVIO-NONESMERALDO	FKBP-type peptidyl-prolyl cis-trans isomerase, putative	1	No	957	0.0204	0.0352	0.5803
Tc00.1047053506749.20	TCSYLVIO_2647	SYLVIO-ESMERALDO	flagellar calcium-binding protein, putative	0	No	633	0.0076	0.0519	0.1456
Tc00.1047053503689.30	TCSYLVIO_469	SYLVIO-ESMERALDO	flagellar protofilament ribbon protein, putative	0	No	1152	0.0012	0.0349	0.0345
Tc00.1047053509573.30	TCSYLVIO_469	SYLVIO-NONESMERALDO	flagellar protofilament ribbon protein, putative	0	No	1152	0	0.0291	0
Tc00.1047053504089.50	TCSYLVIO_10007	SYLVIO-ESMERALDO	flagellar radial spoke component, putative	0	No	1788	0.0078	0.0332	0.2337
Tc00.1047053504001.3	TCSYLVIO_10007	SYLVIO-NONESMERALDO	flagellar radial spoke component, putative	0	No	861	0.0032	0.0499	0.0634
Tc00.1047053510149.120	TCSYLVIO_5883	SYLVIO-ESMERALDO	flagellar radial spoke protein-like, putative	0	No	1761	0.0109	0.0235	0.4628
Tc00.1047053506989.70	TCSYLVIO_5882	SYLVIO-NONESMERALDO	flagellar radial spoke protein-like, putative	0	No	1623	0.0088	0.0279	0.3165
Tc00.1047053506355.80	TCSYLVIO_6399	SYLVIO-NONESMERALDO	flagellum transition zone component, putative	0	No	2322	0.0215	0.0174	1.234
Tc00.1047053503571.10	TCSYLVIO_404	SYLVIO-ESMERALDO	flagellum-adhesion glycoprotein, putative	1	Yes	1743	0.031	0.0426	0.7273
Tc00.1047053509561.20	TCSYLVIO_404	SYLVIO-NONESMERALDO	flagellum-adhesion glycoprotein, putative	1	Yes	1737	0.0203	0.0231	0.8784
Tc00.1047053511867.110	TCSYLVIO_9973	SYLVIO-ESMERALDO	flap endonuclease-1 (FEN-1), putative	0	No	1179	0.0054	0.0406	0.1336
Tc00.1047053506511.60	TCSYLVIO_9269	SYLVIO-NONESMERALDO	flavoprotein monooxygenase, putative	0	No	1815	0.0142	0.0282	0.5041
Tc00.1047053506633.90	TCSYLVIO_5246	SYLVIO-ESMERALDO	folate/pteridine transporter, putative	12	No	1869	0.0519	0.0176	2.9491
Tc00.1047053508027.40	TCSYLVIO_5246	SYLVIO-NONESMERALDO	folate/pteridine transporter, putative	12	No	1863	0.0349	0.0401	0.8699
Tc00.1047053510105.80	TCSYLVIO_7854	SYLVIO-ESMERALDO	folylpolyglutamate-dihydrofolate synthetase, putative	0	No	1461	0.0128	0.0382	0.3336
Tc00.1047053509715.70	TCSYLVIO_7854	SYLVIO-NONESMERALDO	folylpolyglutamate-dihydrofolate synthetase, putative	0	No	1461	0.0087	0.0193	0.4506
Tc00.1047053511393.30	TCSYLVIO_10096	SYLVIO-ESMERALDO	formin homology 2 (FH2) domain protein, putative	0	No	2811	0.0011	0.0388	0.0273
Tc00.1047053511393.30	TCSYLVIO_10096	SYLVIO-ESMERALDO	formin homology 2 (FH2) domain protein, putative	0	No	2811	0.0119	0.0329	0.3619
Tc00.1047053511313.30	TCSYLVIO_1250	SYLVIO-ESMERALDO	formin, putative	0	No	3534	0.0129	0.0506	0.2556
Tc00.1047053511313.30	TCSYLVIO_1250	SYLVIO-ESMERALDO	formin, putative	0	No	3534	0.0153	0.0344	0.4434
Tc00.1047053506203.80	TCSYLVIO_2895	SYLVIO-ESMERALDO	formin, putative	0	No	2850	0.0159	0.0345	0.462
Tc00.1047053511755.80	TCSYLVIO_1250	SYLVIO-NONESMERALDO	formin, putative	0	No	3291	0.0072	0.0578	0.1244
Tc00.1047053511755.80	TCSYLVIO_1250	SYLVIO-NONESMERALDO	formin, putative	0	No	3291	0.0018	0.0376	0.047
Tc00.1047053508641.320	TCSYLVIO_2895	SYLVIO-NONESMERALDO	formin, putative	0	No	2904	0.0148	0.0349	0.4239
Tc00.1047053510187.230	TCSYLVIO_6752	SYLVIO-NONESMERALDO	formin, putative	0	No	1560	0.018	0.0267	0.6743
Tc00.1047053511871.80	TCSYLVIO_864	SYLVIO-ESMERALDO	frataxin-like, mitochondrial precursor, putative	0	Yes	570	0.0107	0.079	0.1352
Tc00.1047053511865.19	TCSYLVIO_864	SYLVIO-NONESMERALDO	frataxin-like, mitochondrial precursor, putative	0	Yes	558	0.0052	0.0501	0.1032
Tc00.1047053510055.110	TCSYLVIO_1302	SYLVIO-ESMERALDO	fructosamine kinase, putative	0	No	885	0.0101	0.0682	0.1476
Tc00.1047053508911.50	TCSYLVIO_1302	SYLVIO-NONESMERALDO	fructosamine kinase, putative	0	No	885	0.0061	0.0223	0.2743
Tc00.1047053506649.70	TCSYLVIO_9376	SYLVIO-ESMERALDO	fructose-1,6-bisphosphatase, cytosolic, putative	0	No	1032	0.0062	0.0618	0.1005
Tc00.1047053508351.10	TCSYLVIO_9376	SYLVIO-NONESMERALDO	fructose-1,6-bisphosphatase, cytosolic, putative	0	No	1032	0.0015	0.0215	0.0718
Tc00.1047053510963.50	TCSYLVIO_1683	SYLVIO-ESMERALDO	fructose-6-phosphate2-kinase/fructose-2,6-bisphos phatase,putative	0	No	1443	0.0064	0.0385	0.1654
Tc00.1047053508625.50	TCSYLVIO_1683	SYLVIO-NONESMERALDO	fructose-6-phosphate2-kinase/fructose-2,6-bisphos phatase,putative	0	No	1443	0.0156	0.0286	0.545
Tc00.1047053510301.20	TCSYLVIO_1811	SYLVIO-NONESMERALDO	fructose-bisphosphate aldolase, glycosomal, putative	0	No	1116	0.0048	0.0576	0.0835
Tc00.1047053510301.10	TCSYLVIO_1812	SYLVIO-NONESMERALDO	fructose-bisphosphate aldolase, glycosomal, putative	0	No	642	0	0.0317	0
Tc00.1047053507207.19	TCSYLVIO_2370	SYLVIO-NONESMERALDO	FtsJ cell division protein, putative	0	No	1953	0.0044	0.0255	0.1731
Tc00.1047053507091.4	TCSYLVIO_2697	SYLVIO-ESMERALDO	fucose kinase, putative	1	No	855	0.0205	0.0453	0.4516
Tc00.1047053508379.10	TCSYLVIO_2698	SYLVIO-ESMERALDO	fucose kinase, putative	0	No	528	0.0193	0.0259	0.746
Tc00.1047053507669.10	TCSYLVIO_2962	SYLVIO-ESMERALDO	fumarate hydratase, putative	0	No	1665	0.006	0.0392	0.1542
Tc00.1047053507257.60	TCSYLVIO_6013	SYLVIO-ESMERALDO	fumarate hydratase, putative	0	No	1695	0.0116	0.03	0.386
Tc00.1047053509879.40	TCSYLVIO_2962	SYLVIO-NONESMERALDO	fumarate hydratase, putative	0	No	1665	0.0034	0.0364	0.093
Tc00.1047053510329.270	TCSYLVIO_6013	SYLVIO-NONESMERALDO	fumarate hydratase, putative	0	No	1695	0.0077	0.0156	0.492
Tc00.1047053504137.80	TCSYLVIO_6475	SYLVIO-ESMERALDO	G-actin binding protein, putative,CAP/Srv2p, putative	0	No	804	0.011	0.0368	0.298
Tc00.1047053509799.30	TCSYLVIO_6475	SYLVIO-NONESMERALDO	G-actin binding protein, putative,CAP/Srv2p, putative	0	No	792	0.0018	0.0574	0.0307
Tc00.1047053507009.40	TCSYLVIO_7576	SYLVIO-ESMERALDO	galactokinase, putative	0	No	1386	0.0137	0.0316	0.4313
Tc00.1047053510667.120	TCSYLVIO_7576	SYLVIO-NONESMERALDO	galactokinase, putative	0	No	1389	0.0122	0.028	0.4366
Tc00.1047053508465.90	TCSYLVIO_7683	SYLVIO-ESMERALDO	galactokinase, putative,galactose kinase, putative	0	No	1404	0.0064	0.054	0.119
Tc00.1047053507001.110	TCSYLVIO_7683	SYLVIO-NONESMERALDO	galactokinase-like protein, putative	0	No	1404	0.0066	0.0361	0.1837
Tc00.1047053508257.260	TCSYLVIO_5062	SYLVIO-NONESMERALDO	gamma-adaptin 1, putative,AP-1 adapter complex gamma subunit, putative	0	No	2400	0.0072	0.0429	0.1679
Tc00.1047053507625.99	TCSYLVIO_8309	SYLVIO-ESMERALDO	gamma-glutamylcysteine synthetase, putative	0	No	2079	0.015	0.0354	0.423
Tc00.1047053507787.100	TCSYLVIO_8309	SYLVIO-NONESMERALDO	gamma-glutamylcysteine synthetase, putative	0	No	2082	0.0058	0.0121	0.4774
Tc00.1047053511211.150	TCSYLVIO_9966	SYLVIO-ESMERALDO	gamma-tubulin complex subunit, putative	0	No	2352	0.0093	0.0531	0.175
Tc00.1047053504147.170	TCSYLVIO_9969	SYLVIO-ESMERALDO	gamma-tubulin complex subunit, putative	0	No	2295	0.0081	0.0303	0.2661
Tc00.1047053511867.190	TCSYLVIO_9789	SYLVIO-ESMERALDO	gamma-tubulin, putative	0	No	1341	0	0.0228	0
Tc00.1047053509453.30	TCSYLVIO_911	SYLVIO-ESMERALDO	GCN5-like protein, putative	0	No	630	0.0266	0.0305	0.8719
Tc00.1047053511881.10	TCSYLVIO_911	SYLVIO-NONESMERALDO	GCN5-like protein, putative	0	No	624	0.0172	0.0155	1.1098
Tc00.1047053511727.300	TCSYLVIO_5779	SYLVIO-NONESMERALDO	GDP-L-fucose synthetase, putative	0	No	951	0.0045	0.0294	0.1521
Tc00.1047053510027.10	TCSYLVIO_7974	SYLVIO-ESMERALDO	GDP-mannose 4,6 dehydratase, putative	0	No	1062	0.0069	0.0107	0.6463
Tc00.1047053508119.120	TCSYLVIO_4941	SYLVIO-NONESMERALDO	GDP-mannose 4,6 dehydratase, putative	1	No	1134	0.0106	0.0328	0.3225
Tc00.1047053507053.70	TCSYLVIO_5055	SYLVIO-NONESMERALDO	geranylgeranyl transferase type II beta subunit, putative	0	No	1002	0.0029	0.0375	0.0761
Tc00.1047053507009.10	TCSYLVIO_7572	SYLVIO-ESMERALDO	Gim5A protein, putative,glycosomal membrane protein, putative	0	No	678	0.01	0.0412	0.2426
Tc00.1047053507009.10	TCSYLVIO_7572	SYLVIO-ESMERALDO	Gim5A protein, putative,glycosomal membrane protein, putative	0	No	678	0.0058	0.0543	0.1073
Tc00.1047053510669.20	TCSYLVIO_7573	SYLVIO-NONESMERALDO	Gim5A protein, putative,glycosomal membrane protein, putative	1	No	732	0.0074	0.0273	0.27
Tc00.1047053510669.20	TCSYLVIO_7573	SYLVIO-NONESMERALDO	Gim5A protein, putative,glycosomal membrane protein, putative	1	No	732	0.0061	0.0362	0.1675
Tc00.1047053510187.100	TCSYLVIO_6764	SYLVIO-NONESMERALDO	glucokinase;evidence=Inferred from Sequence Orthology	0	No	1128	0.0084	0.0214	0.3909
Tc00.1047053511531.50	TCSYLVIO_5453	SYLVIO-ESMERALDO	glucosamine-6-phosphate isomerase, putative,glucosamine-6-phosphate deaminase, putative	0	No	837	0.0097	0.019	0.5107
Tc00.1047053511025.50	TCSYLVIO_5453	SYLVIO-NONESMERALDO	glucosamine-6-phosphate isomerase, putative,glucosamine-6-phosphate deaminase, putative	0	No	837	0.0033	0.0137	0.237
Tc00.1047053510303.200	TCSYLVIO_3271	SYLVIO-NONESMERALDO	glucosamine-fructose-6-phosphate aminotransferase, putative	0	No	2079	0.0108	0.0378	0.2847
Tc00.1047053506529.508	TCSYLVIO_9104	SYLVIO-ESMERALDO	glucose-6-phosphate isomerase, glycosomal, putative	0	No	1824	0.0078	0.0468	0.167
Tc00.1047053510889.221	TCSYLVIO_9104	SYLVIO-NONESMERALDO	glucose-6-phosphate isomerase, glycosomal, putative	0	No	1824	0.0052	0.0447	0.1157
Tc00.1047053506585.40	TCSYLVIO_3898	SYLVIO-NONESMERALDO	glucose-regulated protein 78, putative	0	Yes	1953	0.0006	0.0702	0.0087
Tc00.1047053511391.120	TCSYLVIO_1610	SYLVIO-NONESMERALDO	glutamamyl carboxypeptidase, putative,metallo-peptidase, clan MH, family M18, putative	0	No	1182	0.0146	0.0683	0.2139
Tc00.1047053507875.20	TCSYLVIO_5005	SYLVIO-ESMERALDO	glutamate dehydrogenase, putative	0	No	1248	0.018	0.0575	0.3131
Tc00.1047053508111.30	TCSYLVIO_5005	SYLVIO-NONESMERALDO	glutamate dehydrogenase, putative	0	No	1248	0.0042	0.017	0.2487
Tc00.1047053508373.10	TCSYLVIO_1959	SYLVIO-ESMERALDO	glutamine dependent carbamoyl-phosphate synthase, putative,GATase-CPSase, putative	0	No	3759	0.0067	0.0528	0.127
Tc00.1047053508373.10	TCSYLVIO_1959	SYLVIO-ESMERALDO	glutamine dependent carbamoyl-phosphate synthase, putative,GATase-CPSase, putative	0	No	3759	0.0038	0.0464	0.0824
Tc00.1047053503405.10	TCSYLVIO_3197	SYLVIO-ESMERALDO	glutamine synthetase, putative	1	No	1263	0.0158	0.0537	0.2941
Tc00.1047053508175.370	TCSYLVIO_3197	SYLVIO-NONESMERALDO	glutamine synthetase, putative	0	No	1305	0.0076	0.0328	0.2302
Tc00.1047053507059.80	TCSYLVIO_1959	SYLVIO-NONESMERALDO	glutamine-dependent carbamoyl-phosphate synthetase, putative,GATase-CPSase, putative,carbamoyl-phosphate synthase (ammonia), putative	0	No	1923	0	0.0494	0
Tc00.1047053507059.80	TCSYLVIO_1959	SYLVIO-NONESMERALDO	glutamine-dependent carbamoyl-phosphate synthetase, putative,GATase-CPSase, putative,carbamoyl-phosphate synthase (ammonia), putative	0	No	1923	0.0066	0.0435	0.1525
Tc00.1047053508387.120	TCSYLVIO_3375	SYLVIO-ESMERALDO	glutaminyl cyclase, putative	1	No	1977	0.0267	0.0531	0.5034
Tc00.1047053506789.180	TCSYLVIO_3375	SYLVIO-NONESMERALDO	glutaminyl cyclase, putative	1	No	1959	0.0221	0.046	0.4795
Tc00.1047053508277.160	TCSYLVIO_9192	SYLVIO-ESMERALDO	glutaminyl-tRNA synthetase, putative	0	No	1713	0.0056	0.027	0.2074
Tc00.1047053506831.70	TCSYLVIO_4734	SYLVIO-NONESMERALDO	glutamyl-tRNA synthetase, putative	0	No	1800	0.0084	0.0401	0.2097
Tc00.1047053511431.40	TCSYLVIO_9480	SYLVIO-ESMERALDO	glutaredoxin, putative	0	No	321	0	0.0789	0
Tc00.1047053503425.20	TCSYLVIO_10041	SYLVIO-ESMERALDO	glutaredoxin-like protein, putative	0	No	381	0.0075	0.036	0.2086
Tc00.1047053506893.80	TCSYLVIO_4868	SYLVIO-ESMERALDO	glutaredoxin-like protein, putative	0	No	561	0.0156	0.068	0.23
Tc00.1047053508501.230	TCSYLVIO_4868	SYLVIO-NONESMERALDO	glutaredoxin-like protein, putative	0	No	561	0.0124	0.047	0.263
Tc00.1047053511543.60	TCSYLVIO_5522	SYLVIO-ESMERALDO	glutathione peroxidase, putative	0	No	675	0.0333	0.0394	0.8447
Tc00.1047053511019.99	TCSYLVIO_5522	SYLVIO-NONESMERALDO	glutathione peroxidase, putative	0	No	480	0.0028	0.0172	0.1612
Tc00.1047053503899.110	TCSYLVIO_3622	SYLVIO-ESMERALDO	glutathione peroxidase-like protein, putative	0	No	492	0.0185	0.069	0.2677
Tc00.1047053503899.130	TCSYLVIO_3624	SYLVIO-ESMERALDO	glutathione peroxidase-like protein, putative	0	No	534	0.0049	0.0602	0.0808
Tc00.1047053507515.10	TCSYLVIO_3624	SYLVIO-NONESMERALDO	glutathione peroxidase-like protein, putative	0	No	534	0.0024	0.0549	0.0434
Tc00.1047053508265.10	TCSYLVIO_345	SYLVIO-ESMERALDO	glutathione-S-transferase/glutaredoxin, putative	1	No	936	0.0073	0.0415	0.1765
Tc00.1047053506443.70	TCSYLVIO_345	SYLVIO-NONESMERALDO	glutathione-S-transferase/glutaredoxin, putative	0	No	939	0.0029	0.0124	0.2329
Tc00.1047053510187.60	TCSYLVIO_6769	SYLVIO-NONESMERALDO	glyceraldehyde 3-phosphate dehydrogenase, cytosolic, putative	0	No	1014	0	0.0959	0
Tc00.1047053506943.60	TCSYLVIO_4694	SYLVIO-ESMERALDO	glyceraldehyde 3-phosphate dehydrogenase, putative	0	No	1077	0.0023	0.0511	0.0448
Tc00.1047053506885.413	TCSYLVIO_7450	SYLVIO-ESMERALDO	glyceraldehyde-3-phosphate dehydrogenase, putative	0	No	1041	0.0116	0.0548	0.212
Tc00.1047053503687.20	TCSYLVIO_7450	SYLVIO-NONESMERALDO	glyceraldehyde-3-phosphate dehydrogenase, putative	0	No	1113	0.007	0.0322	0.2161
Tc00.1047053510661.60	TCSYLVIO_7643	SYLVIO-NONESMERALDO	glycerol kinase, glycosomal, putative	0	No	1536	0.0134	0.0276	0.4862
Tc00.1047053503809.60	TCSYLVIO_7923	SYLVIO-NONESMERALDO	glycerol uptake protein (pseudogene), putative	4	Yes	795	0.0296	0.0652	0.4532
Tc00.1047053503809.90	TCSYLVIO_7922	SYLVIO-NONESMERALDO	glycerol uptake protein, putative	12	No	1857	0.0132	0.0259	0.5096
Tc00.1047053504867.90	TCSYLVIO_6221	SYLVIO-ESMERALDO	glycerol-3-phosphate acyltransferase, putative	3	No	2112	0.0151	0.0469	0.321
Tc00.1047053510943.150	TCSYLVIO_6221	SYLVIO-NONESMERALDO	glycerol-3-phosphate acyltransferase, putative	3	No	2100	0.0086	0.0379	0.2262
Tc00.1047053511423.70	TCSYLVIO_9431	SYLVIO-ESMERALDO	glycerol-3-phosphate dehydrogenase (FAD-dependent), putative	1	Yes	1842	0.015	0.0431	0.3473
Tc00.1047053507949.130	TCSYLVIO_9431	SYLVIO-NONESMERALDO	glycerol-3-phosphate dehydrogenase (FAD-dependent), putative	1	Yes	1842	0.0093	0.03	0.3105
Tc00.1047053511151.90	TCSYLVIO_3169	SYLVIO-NONESMERALDO	glycerol-3-phosphate dehydrogenase, putative	0	No	1809	0.0048	0.0206	0.2317
Tc00.1047053503887.60	TCSYLVIO_7373	SYLVIO-ESMERALDO	glycerolphosphate mutase, putative	0	No	864	0.0016	0.0172	0.0924
Tc00.1047053507771.50	TCSYLVIO_7373	SYLVIO-NONESMERALDO	glycerolphosphate mutase, putative	0	No	864	0	0.0086	0
Tc00.1047053456097.30	TCSYLVIO_3995	SYLVIO-ESMERALDO	glycerophosphoryl diester phosphodiesterase, putative	2	Yes	1059	0.0184	0.0583	0.3157
Tc00.1047053506885.430	TCSYLVIO_7453	SYLVIO-ESMERALDO	glycine cleavage system H protein, putative	0	Yes	414	0.0101	0.0263	0.3862
Tc00.1047053508457.30	TCSYLVIO_7453	SYLVIO-NONESMERALDO	glycine cleavage system H protein, putative	0	Yes	414	0.0134	0.0363	0.3693
Tc00.1047053504017.40	TCSYLVIO_1390	SYLVIO-ESMERALDO	glycine cleavage T-protein, putative	0	No	1119	0.0049	0.034	0.1446
Tc00.1047053511231.50	TCSYLVIO_1390	SYLVIO-NONESMERALDO	glycine cleavage T-protein, putative	0	No	1119	0.0072	0.025	0.2899
Tc00.1047053506857.10	TCSYLVIO_549	SYLVIO-ESMERALDO	glycogen synthase kinase-3 alpha, putative	0	No	1458	0.0135	0.0478	0.2829
Tc00.1047053509207.80	TCSYLVIO_549	SYLVIO-NONESMERALDO	glycogen synthase kinase-3 alpha, putative	0	No	1458	0.0087	0.0316	0.2764
Tc00.1047053508515.50	TCSYLVIO_2879	SYLVIO-ESMERALDO	glycogenin glucosyltransferase, putative	1	Yes	2622	0.0225	0.0319	0.7074
Tc00.1047053508641.160	TCSYLVIO_2879	SYLVIO-NONESMERALDO	glycogenin glucosyltransferase, putative	1	Yes	2622	0.019	0.0271	0.7001
Tc00.1047053506503.69	TCSYLVIO_7986	SYLVIO-ESMERALDO	glycosomal malate dehydrogenase, putative	0	No	969	0.0167	0.0704	0.2381
Tc00.1047053511293.69	TCSYLVIO_7986	SYLVIO-NONESMERALDO	glycosomal malate dehydrogenase, putative	0	No	969	0.0091	0.0235	0.3853
Tc00.1047053507669.150	TCSYLVIO_2979	SYLVIO-ESMERALDO	glycosomal membrane protein, putative	3	No	654	0.0165	0.0545	0.3035
Tc00.1047053509203.40	TCSYLVIO_4011	SYLVIO-ESMERALDO	glycosomal membrane protein, putative	3	No	654	0.0079	0.0813	0.097
Tc00.1047053509877.50	TCSYLVIO_2979	SYLVIO-NONESMERALDO	glycosomal membrane protein, putative	3	No	654	0.0047	0.0534	0.0886
Tc00.1047053511017.50	TCSYLVIO_4011	SYLVIO-NONESMERALDO	glycosomal membrane protein, putative	3	No	654	0.006	0.0609	0.0992
Tc00.1047053507547.90	TCSYLVIO_2349	SYLVIO-ESMERALDO	glycosomal phosphoenolpyruvate carboxykinase, putative	0	No	1575	0.0031	0.0396	0.077
Tc00.1047053508441.20	TCSYLVIO_2349	SYLVIO-NONESMERALDO	glycosomal phosphoenolpyruvate carboxykinase, putative	0	No	1575	0.0015	0.0317	0.048
Tc00.1047053506155.120	TCSYLVIO_1077	SYLVIO-NONESMERALDO	glycosyl hydrolase, putative	2	No	3507	0.0113	0.053	0.2128
Tc00.1047053510283.70	TCSYLVIO_1041	SYLVIO-ESMERALDO	glycosyl hydrolase-like protein, putative	1	Yes	3165	0.0216	0.0416	0.5183
Tc00.1047053510283.70	TCSYLVIO_1041	SYLVIO-ESMERALDO	glycosyl hydrolase-like protein, putative	1	Yes	3165	0.0153	0.0623	0.2451
Tc00.1047053503823.40	TCSYLVIO_1041	SYLVIO-NONESMERALDO	glycosyl hydrolase-like protein, putative	1	Yes	3165	0.0137	0.0257	0.5329
Tc00.1047053503823.40	TCSYLVIO_1041	SYLVIO-NONESMERALDO	glycosyl hydrolase-like protein, putative	1	Yes	3165	0.009	0.0452	0.1994
Tc00.1047053503401.40	TCSYLVIO_2120	SYLVIO-ESMERALDO	glycosyl transferase, putative	0	Yes	1683	0.0218	0.0669	0.326
Tc00.1047053506885.10	TCSYLVIO_7412	SYLVIO-ESMERALDO	glycosyl transferase, putative	1	Yes	1419	0.0062	0.041	0.1522
Tc00.1047053508677.150	TCSYLVIO_2120	SYLVIO-NONESMERALDO	glycosyl transferase, putative	3	Yes	1971	0.0123	0.046	0.2681
Tc00.1047053503675.10	TCSYLVIO_1000	SYLVIO-ESMERALDO	glycosyl transferase-like protein, putative	0	No	915	0.0176	0.0352	0.4999
Tc00.1047053506733.70	TCSYLVIO_766	SYLVIO-ESMERALDO	glycosyl transferase-like protein, putative	0	No	825	0.0036	0.0314	0.1132
Tc00.1047053506337.40	TCSYLVIO_1000	SYLVIO-NONESMERALDO	glycosyl transferase-like protein, putative	0	No	1077	0.0126	0.0406	0.3114
Tc00.1047053511857.30	TCSYLVIO_766	SYLVIO-NONESMERALDO	glycosyl transferase-like protein, putative	0	No	825	0	0.0204	0
Tc00.1047053509745.20	TCSYLVIO_1025	SYLVIO-NONESMERALDO	glycosyl transferase-like, putative	1	No	1716	0.0101	0.0567	0.1785
Tc00.1047053510877.180	TCSYLVIO_5168	SYLVIO-ESMERALDO	glycosylphosphatidylinositol (GPI) anchor, putative	2	Yes	2052	0.0205	0.0423	0.484
Tc00.1047053503923.50	TCSYLVIO_5168	SYLVIO-NONESMERALDO	glycosylphosphatidylinositol (GPI) anchor, putative	1	No	1449	0.0145	0.0382	0.3794
Tc00.1047053506559.420	TCSYLVIO_5200	SYLVIO-NONESMERALDO	glycosyltransferase ALG2, putative	1	No	1515	0.0078	0.0232	0.3362
Tc00.1047053504071.90	TCSYLVIO_4418	SYLVIO-NONESMERALDO	glycosyltransferase family 28 protein, putative	2	Yes	1254	0.0122	0.0279	0.4369
Tc00.1047053504215.20	TCSYLVIO_8223	SYLVIO-ESMERALDO	glycosyltransferase, putative	4	No	1827	0.0174	0.0436	0.3996
Tc00.1047053508891.10	TCSYLVIO_8223	SYLVIO-NONESMERALDO	glycosyltransferase, putative	0	No	1278	0.0114	0.0372	0.3059
Tc00.1047053511229.110	TCSYLVIO_1385	SYLVIO-NONESMERALDO	glycyl-tRNA synthetase, putative	0	No	1869	0.0043	0.0335	0.1275
Tc00.1047053511229.110	TCSYLVIO_1385	SYLVIO-NONESMERALDO	glycyl-tRNA synthetase, putative	0	No	1869	0.0052	0.0517	0.0998
Tc00.1047053511807.110	TCSYLVIO_507	SYLVIO-NONESMERALDO	GMP synthase, putative,glutamine amidotransferase, putative	0	No	1971	0.0064	0.0309	0.2082
Tc00.1047053506301.20	TCSYLVIO_7344	SYLVIO-NONESMERALDO	Golgi reassembly stacking protein (GRASP homologue), putative	0	No	1545	0.0184	0.0392	0.4702
Tc00.1047053510719.290	TCSYLVIO_1032	SYLVIO-ESMERALDO	Golgi SNARE protein-like, putative	1	Yes	714	0.0177	0.0522	0.34
Tc00.1047053506275.50	TCSYLVIO_1032	SYLVIO-NONESMERALDO	Golgi SNARE protein-like, putative	1	Yes	714	0.0096	0.0326	0.2933
Tc00.1047053510149.90	TCSYLVIO_5879	SYLVIO-ESMERALDO	Golgi vesicular membrane trafficking protein, putative	1	Yes	363	0.0072	0.0124	0.5789
Tc00.1047053506989.40	TCSYLVIO_5879	SYLVIO-NONESMERALDO	Golgi vesicular membrane trafficking protein, putative	1	Yes	363	0	0.0258	0
Tc00.1047053511391.180	TCSYLVIO_1605	SYLVIO-NONESMERALDO	Golgi/lysosome glycoprotein, putative	1	Yes	1845	0.01	0.0227	0.4418
Tc00.1047053503527.40	TCSYLVIO_1806	SYLVIO-ESMERALDO	GPI anchor biosynthesis protein, putative	9	No	1824	0.0308	0.089	0.3457
Tc00.1047053510299.50	TCSYLVIO_1806	SYLVIO-NONESMERALDO	GPI anchor biosynthesis protein, putative	9	No	1752	0.0169	0.0423	0.4009
Tc00.1047053510289.40	TCSYLVIO_1713	SYLVIO-ESMERALDO	GPI inositol deacylase precursor, putative	1	Yes	1686	0.0259	0.0878	0.2954
Tc00.1047053510289.40	TCSYLVIO_1713	SYLVIO-ESMERALDO	GPI inositol deacylase precursor, putative	1	Yes	1686	0.0434	0.0548	0.792
Tc00.1047053510967.10	TCSYLVIO_1713	SYLVIO-NONESMERALDO	GPI inositol deacylase precursor, putative	1	Yes	1686	0.0172	0.0498	0.3452
Tc00.1047053510967.10	TCSYLVIO_1713	SYLVIO-NONESMERALDO	GPI inositol deacylase precursor, putative	1	Yes	1686	0.0238	0.0369	0.6455
Tc00.1047053511145.49	TCSYLVIO_189	SYLVIO-ESMERALDO	GPI transamidase component GAA1, putative	7	No	1461	0.0155	0.0387	0.3998
Tc00.1047053504069.60	TCSYLVIO_189	SYLVIO-NONESMERALDO	GPI transamidase component GAA1, putative	7	Yes	1386	0.005	0.0294	0.1712
Tc00.1047053511545.190	TCSYLVIO_5557	SYLVIO-ESMERALDO	GPI transamidase component Tta1, putative	2	Yes	1308	0.0194	0.046	0.421
Tc00.1047053510435.40	TCSYLVIO_5557	SYLVIO-NONESMERALDO	GPI transamidase component Tta1, putative	1	No	1161	0.0075	0.0378	0.1989
Tc00.1047053511277.450	TCSYLVIO_8162	SYLVIO-NONESMERALDO	GPI-anchor transamidase subunit 8, putative,cysteine peptidase, Clan CD, family C13, putative	1	Yes	975	0.0036	0.0336	0.1074
Tc00.1047053508179.70	TCSYLVIO_6194	SYLVIO-ESMERALDO	GPR1/FUN34/yaaH family, putative	6	No	750	0.0317	0.0568	0.5584
Tc00.1047053504269.20	TCSYLVIO_6194	SYLVIO-NONESMERALDO	GPR1/FUN34/yaaH family, putative	6	No	750	0.0164	0.0478	0.3439
Tc00.1047053503453.60	TCSYLVIO_6821	SYLVIO-ESMERALDO	GTP-ase activating protein, putative	0	No	1671	0.0126	0.0415	0.305
Tc00.1047053506959.100	TCSYLVIO_6821	SYLVIO-NONESMERALDO	GTP-ase activating protein, putative	0	No	1671	0.0095	0.0327	0.29
Tc00.1047053511115.20	TCSYLVIO_2319	SYLVIO-ESMERALDO	GTP-binding elongation factor Tu family, putative	0	No	2346	0.011	0.0447	0.2457
Tc00.1047053511115.20	TCSYLVIO_2319	SYLVIO-ESMERALDO	GTP-binding elongation factor Tu family, putative	0	No	2346	0.025	0.0319	0.7845
Tc00.1047053507715.40	TCSYLVIO_2319	SYLVIO-NONESMERALDO	GTP-binding elongation factor Tu family, putative	0	No	2322	0.013	0.0256	0.5085
Tc00.1047053507715.40	TCSYLVIO_2319	SYLVIO-NONESMERALDO	GTP-binding elongation factor Tu family, putative	0	No	2322	0.0103	0.0246	0.4196
Tc00.1047053509455.80	TCSYLVIO_926	SYLVIO-ESMERALDO	GTP-binding nuclear protein rtb2, putative	0	No	651	0	0.1003	0
Tc00.1047053503539.30	TCSYLVIO_926	SYLVIO-NONESMERALDO	GTP-binding nuclear protein rtb2, putative	0	No	840	0	0.0575	0
Tc00.1047053509099.10	TCSYLVIO_2351	SYLVIO-ESMERALDO	GTP-binding protein, putative	0	No	1104	0.0077	0.0458	0.1677
Tc00.1047053511625.50	TCSYLVIO_2410	SYLVIO-ESMERALDO	GTP-binding protein, putative	0	No	1182	0.0082	0.0486	0.1687
Tc00.1047053506553.30	TCSYLVIO_7845	SYLVIO-ESMERALDO	GTP-binding protein, putative	1	No	1497	0.0084	0.0285	0.2958
Tc00.1047053504149.110	TCSYLVIO_9601	SYLVIO-ESMERALDO	GTP-binding protein, putative	0	No	678	0.0108	0.0292	0.3678
Tc00.1047053509321.19	TCSYLVIO_2351	SYLVIO-NONESMERALDO	GTP-binding protein, putative	0	No	1212	0.0117	0.02	0.585
Tc00.1047053504741.20	TCSYLVIO_2410	SYLVIO-NONESMERALDO	GTP-binding protein, putative	0	No	1182	0.0034	0.0369	0.0932
Tc00.1047053508881.110	TCSYLVIO_3549	SYLVIO-NONESMERALDO	GTP-binding protein, putative	0	No	1908	0.0157	0.0366	0.4306
Tc00.1047053506559.454	TCSYLVIO_5193	SYLVIO-NONESMERALDO	GTP-binding protein, putative	0	No	1710	0.0065	0.0439	0.1479
Tc00.1047053506883.30	TCSYLVIO_7397	SYLVIO-NONESMERALDO	GTP-binding protein, putative	0	No	1122	0.0059	0.019	0.3099
Tc00.1047053506883.100	TCSYLVIO_7405	SYLVIO-NONESMERALDO	GTP-binding protein, putative	0	No	1356	0.0049	0.0384	0.1283
Tc00.1047053507769.40	TCSYLVIO_7845	SYLVIO-NONESMERALDO	GTP-binding protein, putative	1	No	1536	0.0052	0.0208	0.2517
Tc00.1047053507837.80	TCSYLVIO_1130	SYLVIO-ESMERALDO	GTPase activating protein of Rab-like GTPase, putative	1	No	1335	0.022	0.0481	0.4567
Tc00.1047053511733.110	TCSYLVIO_4677	SYLVIO-ESMERALDO	GTPase activating protein of Rab-like GTPase, putative	1	No	1419	0.0135	0.0223	0.6055
Tc00.1047053508405.20	TCSYLVIO_1130	SYLVIO-NONESMERALDO	GTPase activating protein of Rab-like GTPase, putative	1	No	1335	0.0175	0.0252	0.6942
Tc00.1047053511523.10	TCSYLVIO_4677	SYLVIO-NONESMERALDO	GTPase activating protein of Rab-like GTPase, putative	0	No	1185	0.0098	0.0222	0.4438
Tc00.1047053511753.80	TCSYLVIO_4523	SYLVIO-ESMERALDO	GTPase activating protein, putative	0	No	1368	0.0061	0.0466	0.1311
Tc00.1047053511501.50	TCSYLVIO_4523	SYLVIO-NONESMERALDO	GTPase activating protein, putative	0	No	1371	0.0052	0.0333	0.1554
Tc00.1047053506175.60	TCSYLVIO_5981	SYLVIO-ESMERALDO	GTPase activator protein, putative	0	No	1686	0.0275	0.0512	0.538
Tc00.1047053506175.60	TCSYLVIO_5981	SYLVIO-ESMERALDO	GTPase activator protein, putative	0	No	1686	0.0138	0.0223	0.619
Tc00.1047053506175.60	TCSYLVIO_5981	SYLVIO-NONESMERALDO	GTPase activator protein, putative	0	No	1686	0.0138	0.0223	0.619
Tc00.1047053504153.300	TCSYLVIO_7342	SYLVIO-ESMERALDO	GTPase protein, putative	0	No	1521	0.009	0.044	0.2043
Tc00.1047053510609.30	TCSYLVIO_3325	SYLVIO-ESMERALDO	GTPase, putative	0	No	1806	0.0117	0.0459	0.256
Tc00.1047053510395.30	TCSYLVIO_3325	SYLVIO-NONESMERALDO	GTPase, putative	0	No	831	0.0153	0.0434	0.3514
Tc00.1047053511245.180	TCSYLVIO_272	SYLVIO-NONESMERALDO	guanin nucleotide-binding protein, putative	0	No	1020	0.0286	0.0235	1.2185
Tc00.1047053504431.100	TCSYLVIO_5913	SYLVIO-ESMERALDO	guanine deaminase, putative	0	No	1356	0.0109	0.028	0.3895
Tc00.1047053507951.150	TCSYLVIO_5913	SYLVIO-NONESMERALDO	guanine deaminase, putative	0	No	1356	0.0064	0.0248	0.2581
Tc00.1047053507093.270	TCSYLVIO_9761	SYLVIO-ESMERALDO	guanine nucleotide releasing protein, putative	0	No	1635	0.0231	0.0465	0.4976
Tc00.1047053507669.170	TCSYLVIO_2981	SYLVIO-ESMERALDO	guanine nucleotide-binding protein beta subunit-like protein, putative,beta transducin-like protein, putative,G-protein (beta)-like protein, putative	0	No	1680	0.0008	0.0462	0.0173
Tc00.1047053509877.30	TCSYLVIO_2981	SYLVIO-NONESMERALDO	guanine nucleotide-binding protein beta subunit-like protein, putative,beta transducin-like protein, putative,G-protein (beta)-like protein, putative	0	No	1680	0.0016	0.0389	0.0409
Tc00.1047053506519.130	TCSYLVIO_1269	SYLVIO-ESMERALDO	guanosine monophosphate reductase, putative;evidence=Inferred from Sequence Orthology	0	No	1473	0.0057	0.0247	0.2299
Tc00.1047053508909.20	TCSYLVIO_1269	SYLVIO-NONESMERALDO	guanosine monophosphate reductase, putative;evidence=Inferred from Sequence Orthology	0	No	1473	0.0047	0.0232	0.2004
Tc00.1047053509647.70	TCSYLVIO_6655	SYLVIO-NONESMERALDO	guanylate kinase, putative	0	No	618	0.0118	0.0214	0.5505
Tc00.1047053510187.150	TCSYLVIO_6759	SYLVIO-NONESMERALDO	guanylate kinase, putative	0	No	720	0.0206	0.0409	0.504
Tc00.1047053511355.40	TCSYLVIO_7918	SYLVIO-ESMERALDO	GUP1, putative	12	No	1827	0.017	0.0316	0.5384
Tc00.1047053503809.100	TCSYLVIO_7918	SYLVIO-NONESMERALDO	GUP1, putative	12	No	1827	0.0125	0.0247	0.5075
Tc00.1047053506779.170	TCSYLVIO_3167	SYLVIO-ESMERALDO	haloacid dehalogenase hydrolase, putative	0	No	978	0.0095	0.0386	0.2453
Tc00.1047053511153.50	TCSYLVIO_3167	SYLVIO-NONESMERALDO	haloacid dehalogenase hydrolase, putative	0	No	975	0.0057	0.0691	0.0825
Tc00.1047053506931.10	TCSYLVIO_3910	SYLVIO-ESMERALDO	haloacid dehalogenase-like hydrolase, putative	0	No	933	0.0279	0.0403	0.6934
Tc00.1047053510131.40	TCSYLVIO_3910	SYLVIO-NONESMERALDO	haloacid dehalogenase-like hydrolase, putative	0	No	933	0.0135	0.0276	0.4876
Tc00.1047053511745.10	TCSYLVIO_4639	SYLVIO-ESMERALDO	heat shock 70 kDa protein, mitochondrial precursor, putative	0	No	852	0	0.0554	0
Tc00.1047053503899.10	TCSYLVIO_3611	SYLVIO-ESMERALDO	heat shock 70 kDa protein, putative	0	No	1575	0.0176	0.0488	0.3612
Tc00.1047053507513.50	TCSYLVIO_3611	SYLVIO-NONESMERALDO	heat shock 70 kDa protein, putative	0	No	2586	0.0127	0.0474	0.2676
Tc00.1047053508233.60	TCSYLVIO_6365	SYLVIO-NONESMERALDO	heat shock protein 100 (clp protein), putative	0	No	390	0.0372	0.086	0.4324
Tc00.1047053510323.40	TCSYLVIO_6074	SYLVIO-ESMERALDO	heat shock protein 20, putative	0	No	426	0	0.0202	0
Tc00.1047053508153.270	TCSYLVIO_6074	SYLVIO-NONESMERALDO	heat shock protein 20, putative	0	No	426	0.0031	0.0101	0.3044
Tc00.1047053511585.70	TCSYLVIO_4802	SYLVIO-ESMERALDO	heat shock protein 70 (hsp70), putative	1	No	2649	0.015	0.0464	0.3236
Tc00.1047053510155.70	TCSYLVIO_4802	SYLVIO-NONESMERALDO	heat shock protein 70 (hsp70), putative	1	No	2649	0.0131	0.0337	0.3875
Tc00.1047053511627.110	TCSYLVIO_2419	SYLVIO-ESMERALDO	heat shock protein DNAJ, putative	0	No	1197	0	0.045	0
Tc00.1047053510165.10	TCSYLVIO_503	SYLVIO-ESMERALDO	heat shock protein DNAJ, putative	0	No	873	0.0016	0.0377	0.0424
Tc00.1047053509233.80	TCSYLVIO_895	SYLVIO-ESMERALDO	heat shock protein DNAJ, putative	1	Yes	1182	0.0076	0.0452	0.1687
Tc00.1047053506925.470	TCSYLVIO_9756	SYLVIO-ESMERALDO	heat shock protein DNAJ, putative	1	No	1122	0.0038	0.0383	0.0985
Tc00.1047053511807.70	TCSYLVIO_503	SYLVIO-NONESMERALDO	heat shock protein DNAJ, putative	0	No	963	0	0.0079	0
Tc00.1047053509437.40	TCSYLVIO_895	SYLVIO-NONESMERALDO	heat shock protein DNAJ, putative	1	Yes	1173	0.0049	0.0518	0.0944
Tc00.1047053511127.110	TCSYLVIO_8488	SYLVIO-ESMERALDO	heat shock protein HslVU, ATPase subunit HslU, putative,ATP-dependent hsl protease ATP-binding subunit hslU, putative	0	No	1470	0.0044	0.0368	0.1188
Tc00.1047053509023.110	TCSYLVIO_8488	SYLVIO-NONESMERALDO	heat shock protein HslVU, ATPase subunit HslU, putative,ATP-dependent hsl protease ATP-binding subunit hslU, putative	0	No	1470	0.0029	0.0316	0.0911
Tc00.1047053504153.310	TCSYLVIO_7343	SYLVIO-ESMERALDO	heat shock protein, putative	0	No	2250	0.0086	0.0405	0.2127
Tc00.1047053507831.60	TCSYLVIO_8276	SYLVIO-ESMERALDO	heat shock protein, putative	0	No	2496	0.0036	0.0415	0.0856
Tc00.1047053510241.70	TCSYLVIO_9336	SYLVIO-ESMERALDO	heat shock protein, putative	8	No	1353	0.0247	0.0486	0.5083
Tc00.1047053506301.11	TCSYLVIO_7343	SYLVIO-NONESMERALDO	heat shock protein, putative	0	No	1047	0.0139	0.0205	0.6795
Tc00.1047053511263.9	TCSYLVIO_8276	SYLVIO-NONESMERALDO	heat shock protein, putative	0	No	1752	0.0024	0.0287	0.0835
Tc00.1047053510579.60	TCSYLVIO_9336	SYLVIO-NONESMERALDO	heat shock protein, putative	8	No	1353	0.0194	0.0401	0.4851
Tc00.1047053509157.80	TCSYLVIO_5635	SYLVIO-ESMERALDO	heat shock protein-like protein, putative	0	No	957	0.0043	0.0565	0.0765
Tc00.1047053508443.20	TCSYLVIO_5635	SYLVIO-NONESMERALDO	heat shock protein-like protein, putative	0	No	957	0.0015	0.0441	0.0336
Tc00.1047053508461.240	TCSYLVIO_7531	SYLVIO-NONESMERALDO	heat shock-like protein, putative	0	No	951	0.0149	0.055	0.2706
Tc00.1047053506697.40	TCSYLVIO_6103	SYLVIO-ESMERALDO	helicase, putative	0	No	2853	0.0208	0.0215	0.9671
Tc00.1047053506697.40	TCSYLVIO_6103	SYLVIO-ESMERALDO	helicase, putative	0	No	2853	0.014	0.0407	0.3441
Tc00.1047053506697.40	TCSYLVIO_6103	SYLVIO-ESMERALDO	helicase, putative	0	No	2853	0.0171	0.0526	0.3248
Tc00.1047053510753.9	TCSYLVIO_7731	SYLVIO-ESMERALDO	helicase, putative	0	No	1650	0.0175	0.0372	0.4694
Tc00.1047053506155.70	TCSYLVIO_1082	SYLVIO-NONESMERALDO	helicase, putative	0	No	3573	0.0101	0.0347	0.292
Tc00.1047053508153.500	TCSYLVIO_6103	SYLVIO-NONESMERALDO	helicase, putative	0	No	2853	0.0147	0.0145	1.0142
Tc00.1047053508153.500	TCSYLVIO_6103	SYLVIO-NONESMERALDO	helicase, putative	0	No	2853	0.0083	0.0205	0.4029
Tc00.1047053508153.500	TCSYLVIO_6103	SYLVIO-NONESMERALDO	helicase, putative	0	No	2853	0.0117	0.0326	0.3586
Tc00.1047053510655.30	TCSYLVIO_7731	SYLVIO-NONESMERALDO	helicase, putative	0	No	3768	0.0054	0.0247	0.2189
Tc00.1047053506203.30	TCSYLVIO_2900	SYLVIO-ESMERALDO	helicase-like protein, putative	0	No	3159	0.0201	0.0371	0.5424
Tc00.1047053506495.20	TCSYLVIO_9038	SYLVIO-ESMERALDO	helicase-like protein, putative	0	No	2859	0.0082	0.0415	0.1973
Tc00.1047053508645.10	TCSYLVIO_2900	SYLVIO-NONESMERALDO	helicase-like protein, putative	0	No	3180	0.0116	0.0384	0.3016
Tc00.1047053510903.30	TCSYLVIO_3943	SYLVIO-NONESMERALDO	helicase-like protein, putative	0	No	2868	0.0113	0.0364	0.3113
Tc00.1047053510903.30	TCSYLVIO_3943	SYLVIO-NONESMERALDO	helicase-like protein, putative	0	No	2868	0.0176	0.0221	0.7939
Tc00.1047053506561.10	TCSYLVIO_9038	SYLVIO-NONESMERALDO	helicase-like protein, putative	0	No	2511	0.0074	0.037	0.2009
Tc00.1047053511109.130	TCSYLVIO_2328	SYLVIO-ESMERALDO	heterogeneous nuclear ribonucleoprotein H/F, putative	0	No	1344	0.0042	0.035	0.1199
Tc00.1047053504157.10	TCSYLVIO_2328	SYLVIO-NONESMERALDO	heterogeneous nuclear ribonucleoprotein H/F, putative	0	No	1350	0.002	0.0284	0.0712
Tc00.1047053508951.20	TCSYLVIO_9006	SYLVIO-ESMERALDO	hexokinase, putative	0	No	1413	0.0063	0.0805	0.0778
Tc00.1047053510121.20	TCSYLVIO_9006	SYLVIO-NONESMERALDO	hexokinase, putative	0	No	1413	0.0018	0.0596	0.0301
Tc00.1047053506355.10	TCSYLVIO_6393	SYLVIO-NONESMERALDO	hexose transporter, putative	12	No	1632	0.0117	0.0274	0.4268
Tc00.1047053504431.64	TCSYLVIO_5910	SYLVIO-ESMERALDO	high mobility group protein, putative	0	No	810	0.0104	0.022	0.4741
Tc00.1047053507951.114	TCSYLVIO_5910	SYLVIO-NONESMERALDO	high mobility group protein, putative	0	No	810	0.0099	0.0415	0.2383
Tc00.1047053506247.220	TCSYLVIO_6333	SYLVIO-NONESMERALDO	histidine ammonia-lyase, putative	0	No	1602	0.0061	0.0362	0.1692
Tc00.1047053507019.40	TCSYLVIO_4429	SYLVIO-NONESMERALDO	histidyl-tRNA synthetase, putative	0	No	1434	0	0.0457	0
Tc00.1047053509203.60	TCSYLVIO_4013	SYLVIO-ESMERALDO	histone acetyltransferase, putative	0	No	1704	0.0105	0.0453	0.2321
Tc00.1047053450489.10	TCSYLVIO_10028	SYLVIO-NONESMERALDO	histone acetyltransferase, putative	0	No	1272	0.0106	0.0164	0.6483
Tc00.1047053511017.69	TCSYLVIO_4013	SYLVIO-NONESMERALDO	histone acetyltransferase, putative	1	No	576	0.0096	0.0536	0.1783
Tc00.1047053506743.120	TCSYLVIO_2710	SYLVIO-ESMERALDO	histone acetyltransferase-like protein, putative	0	No	2034	0.0112	0.0362	0.3104
Tc00.1047053503851.10	TCSYLVIO_2710	SYLVIO-NONESMERALDO	histone acetyltransferase-like protein, putative	0	No	2034	0.0124	0.0305	0.4076
Tc00.1047053511911.159	TCSYLVIO_32	SYLVIO-ESMERALDO	histone deacetylase 1, putative	0	No	1164	0.0012	0.0492	0.0235
Tc00.1047053508637.114	TCSYLVIO_32	SYLVIO-NONESMERALDO	histone deacetylase 1, putative	0	No	1164	0	0.0107	0
Tc00.1047053503653.50	TCSYLVIO_14	SYLVIO-ESMERALDO	histone deacetylase, putative	0	No	1983	0.0214	0.048	0.4463
Tc00.1047053509395.120	TCSYLVIO_14	SYLVIO-NONESMERALDO	histone deacetylase, putative	0	No	1959	0.0164	0.041	0.399
Tc00.1047053507063.270	TCSYLVIO_2063	SYLVIO-NONESMERALDO	histone deacetylase, putative	0	No	1794	0.0087	0.0215	0.405
Tc00.1047053506821.140	TCSYLVIO_5573	SYLVIO-NONESMERALDO	histone deacetylase, putative	0	No	1533	0.0158	0.0308	0.5113
Tc00.1047053506369.70	TCSYLVIO_10620	SYLVIO-ESMERALDO	histone H1, putative	1	Yes	420	0.0978	0.1857	0.5264
Tc00.1047053511323.40	TCSYLVIO_1324	SYLVIO-NONESMERALDO	histone H2A, putative	0	No	534	0	0.0333	0
Tc00.1047053506779.150	TCSYLVIO_3165	SYLVIO-ESMERALDO	histone H2B variant, putative	0	No	429	0.0095	0.0564	0.1688
Tc00.1047053511153.64	TCSYLVIO_3165	SYLVIO-NONESMERALDO	histone H2B variant, putative	0	No	429	0.0032	0.0169	0.192
Tc00.1047053506503.150	TCSYLVIO_7993	SYLVIO-ESMERALDO	histone H3 variant, putative	0	No	453	0.0091	0.0515	0.1764
Tc00.1047053507033.20	TCSYLVIO_7993	SYLVIO-NONESMERALDO	histone H3 variant, putative	0	No	453	0.0118	0.018	0.6578
Tc00.1047053511417.70	TCSYLVIO_9399	SYLVIO-ESMERALDO	histone-lysine N-methyltransferase, putative;evidence=Inferred from Sequence Orthology	0	No	825	0.0179	0.0466	0.3835
Tc00.1047053508993.20	TCSYLVIO_9444	SYLVIO-ESMERALDO	homocysteine S-methyltransferase, putative	0	No	1230	0.0171	0.0452	0.3796
Tc00.1047053506479.120	TCSYLVIO_9444	SYLVIO-NONESMERALDO	homocysteine S-methyltransferase, putative	0	No	1230	0.0145	0.0314	0.4632
Tc00.1047053509167.150	TCSYLVIO_4713	SYLVIO-ESMERALDO	homoserine kinase, putative	0	No	1008	0.0041	0.026	0.158
Tc00.1047053503597.10	TCSYLVIO_4713	SYLVIO-NONESMERALDO	homoserine kinase, putative	0	No	1008	0.0042	0.0458	0.0921
Tc00.1047053510143.24	TCSYLVIO_5849	SYLVIO-ESMERALDO	Hsc70-interacting protein (Hip), putative	0	No	1386	0.007	0.0149	0.4718
Tc00.1047053508409.210	TCSYLVIO_5849	SYLVIO-NONESMERALDO	Hsc70-interacting protein, putative	0	No	1134	0.0037	0.0172	0.2156
Tc00.1047053510719.260	TCSYLVIO_1029	SYLVIO-ESMERALDO	hslvu complex proteolytic subunit-like, putative,threonine peptidase, clan T(1), family T1B, putative	0	No	627	0	0.0186	0
Tc00.1047053506275.20	TCSYLVIO_1029	SYLVIO-NONESMERALDO	hslvu complex proteolytic subunit-like, putative,threonine peptidase, clan T(1), family T1B, putative	0	No	627	0	0.0062	0
Tc00.1047053504033.220	TCSYLVIO_9312	SYLVIO-ESMERALDO	huntingtin interacting protein (HIP), putative	4	No	2607	0.0147	0.0459	0.3202
Tc00.1047053508199.50	TCSYLVIO_9312	SYLVIO-NONESMERALDO	huntingtin interacting protein (HIP), putative	5	No	2607	0.0136	0.0333	0.4102
Tc00.1047053504625.60	TCSYLVIO_6543	SYLVIO-ESMERALDO	hydrogenase, putative	0	No	1422	0.0084	0.0578	0.1462
Tc00.1047053503583.90	TCSYLVIO_6543	SYLVIO-NONESMERALDO	hydrogenase, putative	0	No	1422	0.0039	0.0571	0.0685
Tc00.1047053511309.30	TCSYLVIO_1238	SYLVIO-ESMERALDO	hydrolase, alpha/beta fold family, putative	0	No	936	0.0261	0.038	0.6881
Tc00.1047053503399.20	TCSYLVIO_1238	SYLVIO-NONESMERALDO	hydrolase, alpha/beta fold family, putative	0	No	936	0.0091	0.0261	0.3497
Tc00.1047053511309.20	TCSYLVIO_1237	SYLVIO-ESMERALDO	hydrolase-like protein, putative	0	No	1287	0.0067	0.0429	0.1565
Tc00.1047053511309.40	TCSYLVIO_1239	SYLVIO-ESMERALDO	hydrolase-like protein, putative	0	No	1218	0.0149	0.0527	0.2826
Tc00.1047053507603.230	TCSYLVIO_9142	SYLVIO-ESMERALDO	hydroxyacylglutathione hydrolase, putative,glyoxalase II, putative	0	No	897	0.0056	0.0681	0.0829
Tc00.1047053509429.290	TCSYLVIO_9142	SYLVIO-NONESMERALDO	hydroxyacylglutathione hydrolase, putative,glyoxalase II, putative	0	No	897	0.0044	0.0287	0.1536
Tc00.1047053506635.80	TCSYLVIO_5257	SYLVIO-ESMERALDO	hydroxymethylglutaryl-CoA lyase, putative,3-hydroxy-3-methylglutarate-CoA lyase, putative	0	No	1284	0.006	0.0406	0.1487
Tc00.1047053506635.80	TCSYLVIO_5257	SYLVIO-ESMERALDO	hydroxymethylglutaryl-CoA lyase, putative,3-hydroxy-3-methylglutarate-CoA lyase, putative	0	No	1284	0.0051	0.0313	0.1628
Tc00.1047053508027.129	TCSYLVIO_5256	SYLVIO-NONESMERALDO	hydroxymethylglutaryl-CoA lyase, putative,3-hydroxy-3-methylglutarate-CoA lyase, putative	0	No	405	0.0108	0.0326	0.3314
Tc00.1047053508029.10	TCSYLVIO_5257	SYLVIO-NONESMERALDO	hydroxymethylglutaryl-CoA lyase, putative,3-hydroxy-3-methylglutarate-CoA lyase, putative	0	No	627	0.0027	0.0136	0.1954
Tc00.1047053511575.90	TCSYLVIO_10014	SYLVIO-ESMERALDO	hypothetical protein	0	No	522	0.0224	0.0391	0.5738
Tc00.1047053511867.70	TCSYLVIO_10066	SYLVIO-ESMERALDO	hypothetical protein	0	No	1389	0.0214	0.031	0.6917
Tc00.1047053510241.5	TCSYLVIO_10169	SYLVIO-ESMERALDO	hypothetical protein	3	No	1095	0.0327	0.0975	0.3352
Tc00.1047053511605.55	TCSYLVIO_10186	SYLVIO-ESMERALDO	hypothetical protein	1	Yes	936	0.1409	0.1087	1.2969
Tc00.1047053506183.80	TCSYLVIO_10211	SYLVIO-ESMERALDO	hypothetical protein	1	No	315	0.0657	0.1069	0.6152
Tc00.1047053509581.50	TCSYLVIO_10233	SYLVIO-ESMERALDO	hypothetical protein	0	No	939	0.0106	0.0574	0.1839
Tc00.1047053510719.220	TCSYLVIO_1025	SYLVIO-ESMERALDO	hypothetical protein	1	Yes	1656	0.0207	0.0589	0.3517
Tc00.1047053504099.15	TCSYLVIO_10357	SYLVIO-ESMERALDO	hypothetical protein	2	No	477	0.0784	0.0604	1.2974
Tc00.1047053511131.40	TCSYLVIO_105	SYLVIO-ESMERALDO	hypothetical protein	0	No	492	0.0252	0.0237	1.0639
Tc00.1047053442383.19	TCSYLVIO_1089	SYLVIO-ESMERALDO	hypothetical protein	0	No	642	0.0375	0.0465	0.8079
Tc00.1047053506363.10	TCSYLVIO_1149	SYLVIO-ESMERALDO	hypothetical protein	1	Yes	606	0.0219	0.0839	0.2607
Tc00.1047053507047.90	TCSYLVIO_1193	SYLVIO-ESMERALDO	hypothetical protein	7	No	2376	0.0122	0.055	0.2228
Tc00.1047053511303.20	TCSYLVIO_1205	SYLVIO-ESMERALDO	hypothetical protein	0	No	2316	0.0202	0.0321	0.6283
Tc00.1047053511303.100	TCSYLVIO_1215	SYLVIO-ESMERALDO	hypothetical protein	0	No	1422	0.0199	0.0279	0.7124
Tc00.1047053511303.130	TCSYLVIO_1220	SYLVIO-ESMERALDO	hypothetical protein	0	No	2913	0.0259	0.0398	0.6502
Tc00.1047053511303.130	TCSYLVIO_1220	SYLVIO-ESMERALDO	hypothetical protein	0	No	2913	0.027	0.038	0.7113
Tc00.1047053511309.7	TCSYLVIO_1235	SYLVIO-ESMERALDO	hypothetical protein	0	No	1065	0.0161	0.052	0.3094
Tc00.1047053506517.40	TCSYLVIO_1296	SYLVIO-ESMERALDO	hypothetical protein	0	No	756	0.0312	0.0472	0.6615
Tc00.1047053506517.30	TCSYLVIO_1297	SYLVIO-ESMERALDO	hypothetical protein	0	No	1962	0.0292	0.0346	0.8432
Tc00.1047053510055.80	TCSYLVIO_1306	SYLVIO-ESMERALDO	hypothetical protein	1	No	1389	0.0192	0.049	0.3922
Tc00.1047053510055.80	TCSYLVIO_1306	SYLVIO-ESMERALDO	hypothetical protein	1	No	1389	0.0308	0.0222	1.3864
Tc00.1047053506513.70	TCSYLVIO_1336	SYLVIO-ESMERALDO	hypothetical protein	1	Yes	1269	0.0141	0.0395	0.3577
Tc00.1047053511589.20	TCSYLVIO_1358	SYLVIO-ESMERALDO	hypothetical protein	0	No	984	0.0215	0.0412	0.5227
Tc00.1047053511589.74	TCSYLVIO_1364	SYLVIO-ESMERALDO	hypothetical protein	2	Yes	1458	0.0278	0.0319	0.8696
Tc00.1047053504017.70	TCSYLVIO_1386	SYLVIO-ESMERALDO	hypothetical protein	0	No	2187	0.0397	0.0385	1.0308
Tc00.1047053508567.30	TCSYLVIO_1472	SYLVIO-ESMERALDO	hypothetical protein	4	Yes	513	0.0146	0.0499	0.2923
Tc00.1047053508567.60	TCSYLVIO_1475	SYLVIO-ESMERALDO	hypothetical protein	0	No	1632	0.0128	0.0512	0.2501
Tc00.1047053510861.110	TCSYLVIO_1498	SYLVIO-ESMERALDO	hypothetical protein	1	No	2406	0.0131	0.0441	0.2975
Tc00.1047053510861.150	TCSYLVIO_1501	SYLVIO-ESMERALDO	hypothetical protein	0	No	1761	0.0392	0.0462	0.8501
Tc00.1047053508571.10	TCSYLVIO_1516	SYLVIO-ESMERALDO	hypothetical protein	0	No	1383	0.018	0.0269	0.6675
Tc00.1047053510863.20	TCSYLVIO_1517	SYLVIO-ESMERALDO	hypothetical protein	0	No	1434	0.0159	0.0221	0.7181
Tc00.1047053511395.80	TCSYLVIO_1581	SYLVIO-ESMERALDO	hypothetical protein	0	No	2184	0.0216	0.0483	0.448
Tc00.1047053511395.40	TCSYLVIO_1585	SYLVIO-ESMERALDO	hypothetical protein	0	No	1728	0.0236	0.0557	0.4241
Tc00.1047053510351.110	TCSYLVIO_1646	SYLVIO-ESMERALDO	hypothetical protein	0	No	1449	0.0156	0.0272	0.5741
Tc00.1047053510287.40	TCSYLVIO_1704	SYLVIO-ESMERALDO	hypothetical protein	0	No	1983	0.0195	0.0404	0.4815
Tc00.1047053510289.60	TCSYLVIO_1716	SYLVIO-ESMERALDO	hypothetical protein	0	No	735	0.0193	0.0244	0.7901
Tc00.1047053508787.20	TCSYLVIO_176	SYLVIO-ESMERALDO	hypothetical protein	2	No	2907	0.0214	0.0578	0.3698
Tc00.1047053508787.20	TCSYLVIO_176	SYLVIO-ESMERALDO	hypothetical protein	2	No	2907	0.0164	0.0488	0.3368
Tc00.1047053510297.40	TCSYLVIO_1756	SYLVIO-ESMERALDO	hypothetical protein	0	No	990	0.0491	0.0468	1.0488
Tc00.1047053510297.70	TCSYLVIO_1759	SYLVIO-ESMERALDO	hypothetical protein	0	No	1143	0.0188	0.0337	0.5586
Tc00.1047053508787.20	TCSYLVIO_176	SYLVIO-ESMERALDO	hypothetical protein	2	No	2907	0.0176	0.0682	0.2574
Tc00.1047053506567.80	TCSYLVIO_1843	SYLVIO-ESMERALDO	hypothetical protein	1	Yes	666	0.049	0.0818	0.5986
Tc00.1047053506567.20	TCSYLVIO_1850	SYLVIO-ESMERALDO	hypothetical protein	1	No	1902	0.0292	0.0457	0.6402
Tc00.1047053510603.140	TCSYLVIO_1931	SYLVIO-ESMERALDO	hypothetical protein	0	No	1479	0.0193	0.0384	0.504
Tc00.1047053510603.140	TCSYLVIO_1931	SYLVIO-ESMERALDO	hypothetical protein	0	No	1479	0.0131	0.0198	0.6595
Tc00.1047053509777.10	TCSYLVIO_2006	SYLVIO-ESMERALDO	hypothetical protein	0	No	1485	0.0254	0.0515	0.4925
Tc00.1047053503955.80	TCSYLVIO_2042	SYLVIO-ESMERALDO	hypothetical protein	0	No	2025	0.0543	0.0246	2.2084
Tc00.1047053507807.30	TCSYLVIO_2059	SYLVIO-ESMERALDO	hypothetical protein	0	No	1920	0.035	0.0398	0.8813
Tc00.1047053507805.20	TCSYLVIO_2062	SYLVIO-ESMERALDO	hypothetical protein	0	No	1248	0.0109	0.0249	0.4402
Tc00.1047053507803.40	TCSYLVIO_2064	SYLVIO-ESMERALDO	hypothetical protein	0	No	3303	0.0261	0.0243	1.0729
Tc00.1047053510173.80	TCSYLVIO_2083	SYLVIO-ESMERALDO	hypothetical protein	0	No	1140	0.0111	0.0392	0.2832
Tc00.1047053506375.100	TCSYLVIO_2117	SYLVIO-ESMERALDO	hypothetical protein	0	No	3198	0.0289	0.0408	0.7096
Tc00.1047053504427.180	TCSYLVIO_2150	SYLVIO-ESMERALDO	hypothetical protein	0	No	2196	0.0257	0.0373	0.6891
Tc00.1047053508317.30	TCSYLVIO_2195	SYLVIO-ESMERALDO	hypothetical protein	0	No	2136	0.0221	0.0741	0.2983
Tc00.1047053508317.30	TCSYLVIO_2195	SYLVIO-ESMERALDO	hypothetical protein	0	No	2136	0.0179	0.0414	0.4327
Tc00.1047053510517.40	TCSYLVIO_2226	SYLVIO-ESMERALDO	hypothetical protein	1	Yes	1953	0.0164	0.0418	0.3926
Tc00.1047053510517.110	TCSYLVIO_2233	SYLVIO-ESMERALDO	hypothetical protein	1	Yes	489	0.0561	0.047	1.1937
Tc00.1047053509767.30	TCSYLVIO_2258	SYLVIO-ESMERALDO	hypothetical protein	0	No	1638	0.0238	0.0331	0.7194
Tc00.1047053511189.54	TCSYLVIO_2274	SYLVIO-ESMERALDO	hypothetical protein	1	Yes	1182	0.0217	0.0327	0.6637
Tc00.1047053508809.50	TCSYLVIO_2290	SYLVIO-ESMERALDO	hypothetical protein	0	No	915	0.067	0.0432	1.5536
Tc00.1047053503975.20	TCSYLVIO_2291	SYLVIO-ESMERALDO	hypothetical protein	0	No	2232	0.0258	0.0286	0.9026
Tc00.1047053503975.60	TCSYLVIO_2295	SYLVIO-ESMERALDO	hypothetical protein	0	No	801	0.0383	0.0582	0.6586
Tc00.1047053508811.10	TCSYLVIO_2300	SYLVIO-ESMERALDO	hypothetical protein	0	No	4950	0.0278	0.0439	0.6342
Tc00.1047053508811.40	TCSYLVIO_2302	SYLVIO-ESMERALDO	hypothetical protein	0	No	735	0.0399	0.0497	0.8024
Tc00.1047053506605.100	TCSYLVIO_232	SYLVIO-ESMERALDO	hypothetical protein	0	No	2607	0.0186	0.0425	0.4385
Tc00.1047053511111.20	TCSYLVIO_2325	SYLVIO-ESMERALDO	hypothetical protein	0	No	1215	0.0118	0.0426	0.2774
Tc00.1047053511111.20	TCSYLVIO_2325	SYLVIO-ESMERALDO	hypothetical protein	0	No	1215	0.0385	0.0783	0.4913
Tc00.1047053399033.10	TCSYLVIO_2492	SYLVIO-ESMERALDO	hypothetical protein	0	No	582	0.0174	0.0472	0.3684
Tc00.1047053509135.9	TCSYLVIO_2512	SYLVIO-ESMERALDO	hypothetical protein	3	Yes	1893	0.021	0.0597	0.3519
Tc00.1047053408437.29	TCSYLVIO_2515	SYLVIO-ESMERALDO	hypothetical protein	0	No	2028	0.032	0.0408	0.7836
Tc00.1047053511685.40	TCSYLVIO_2518	SYLVIO-ESMERALDO	hypothetical protein	0	No	2220	0.0445	0.0572	0.7784
Tc00.1047053509141.10	TCSYLVIO_2526	SYLVIO-ESMERALDO	hypothetical protein	0	No	3834	0.0259	0.0297	0.874
Tc00.1047053511689.10	TCSYLVIO_2530	SYLVIO-ESMERALDO	hypothetical protein	1	Yes	702	0.0554	0.0841	0.6585
Tc00.1047053503513.20	TCSYLVIO_2537	SYLVIO-ESMERALDO	hypothetical protein	0	No	3120	0.0277	0.0491	0.5644
Tc00.1047053506661.120	TCSYLVIO_258	SYLVIO-ESMERALDO	hypothetical protein	0	No	1056	0.0153	0.0286	0.5367
Tc00.1047053511217.60	TCSYLVIO_2619	SYLVIO-ESMERALDO	hypothetical protein	1	Yes	1962	0.0384	0.0478	0.8039
Tc00.1047053507275.61	TCSYLVIO_2635	SYLVIO-ESMERALDO	hypothetical protein	0	Yes	972	0.0546	0.0454	1.2029
Tc00.1047053509393.40	TCSYLVIO_2643	SYLVIO-ESMERALDO	hypothetical protein	0	No	3822	0.0199	0.0239	0.8303
Tc00.1047053506743.10	TCSYLVIO_2719	SYLVIO-ESMERALDO	hypothetical protein	2	Yes	747	0.0145	0.0368	0.395
Tc00.1047053511075.50	TCSYLVIO_2749	SYLVIO-ESMERALDO	hypothetical protein	0	No	744	0.0215	0.037	0.5813
Tc00.1047053511071.90	TCSYLVIO_2764	SYLVIO-ESMERALDO	hypothetical protein	0	No	396	0.0107	0.0362	0.2957
Tc00.1047053506797.20	TCSYLVIO_2792	SYLVIO-ESMERALDO	hypothetical protein	1	Yes	2478	0.0338	0.0351	0.963
Tc00.1047053506797.30	TCSYLVIO_2793	SYLVIO-ESMERALDO	hypothetical protein	0	No	1857	0.0198	0.0251	0.7879
Tc00.1047053506801.70	TCSYLVIO_2810	SYLVIO-ESMERALDO	hypothetical protein	2	No	3033	0.0318	0.0532	0.597
Tc00.1047053506801.129	TCSYLVIO_2817	SYLVIO-ESMERALDO	hypothetical protein	0	No	1806	0.0216	0.0363	0.5958
Tc00.1047053506205.20	TCSYLVIO_2851	SYLVIO-ESMERALDO	hypothetical protein	0	No	702	0.0098	0.0441	0.2222
Tc00.1047053504035.110	TCSYLVIO_2858	SYLVIO-ESMERALDO	hypothetical protein	0	No	1728	0.0159	0.0439	0.3623
Tc00.1047053503487.20	TCSYLVIO_2889	SYLVIO-ESMERALDO	hypothetical protein	0	No	2334	0.0248	0.0439	0.5649
Tc00.1047053506203.100	TCSYLVIO_2893	SYLVIO-ESMERALDO	hypothetical protein	0	No	1536	0.0269	0.0266	1.0146
Tc00.1047053506203.25	TCSYLVIO_2901	SYLVIO-ESMERALDO	hypothetical protein	0	No	1653	0.0204	0.0392	0.5197
Tc00.1047053508647.20	TCSYLVIO_9768	SYLVIO-ESMERALDO	hypothetical protein	0	No	1716	0.0398	0.013	3.0547
Tc00.1047053504125.64	TCSYLVIO_2927	SYLVIO-ESMERALDO	hypothetical protein	0	No	1476	0.0316	0.0469	0.6752
Tc00.1047053504125.20	TCSYLVIO_2933	SYLVIO-ESMERALDO	hypothetical protein	1	Yes	2175	0.0288	0.0274	1.0528
Tc00.1047053419703.10	TCSYLVIO_2949	SYLVIO-ESMERALDO	hypothetical protein	0	No	729	0.0096	0.0196	0.4911
Tc00.1047053508041.40	TCSYLVIO_3005	SYLVIO-ESMERALDO	hypothetical protein	0	No	1020	0.0254	0.0343	0.7413
Tc00.1047053510101.310	TCSYLVIO_3038	SYLVIO-ESMERALDO	hypothetical protein	1	Yes	2073	0.0238	0.0407	0.5855
Tc00.1047053510101.320	TCSYLVIO_3040	SYLVIO-ESMERALDO	hypothetical protein	0	No	1191	0.0134	0.0175	0.7639
Tc00.1047053510103.10	TCSYLVIO_3060	SYLVIO-ESMERALDO	hypothetical protein	2	Yes	681	0.0474	0.0299	1.5839
Tc00.1047053506773.150	TCSYLVIO_3089	SYLVIO-ESMERALDO	hypothetical protein	0	No	1932	0.0192	0.0293	0.6575
Tc00.1047053503613.79	TCSYLVIO_3121	SYLVIO-ESMERALDO	hypothetical protein	0	No	528	0.011	0.0391	0.2808
Tc00.1047053506779.130	TCSYLVIO_3163	SYLVIO-ESMERALDO	hypothetical protein	0	No	1524	0.021	0.055	0.382
Tc00.1047053508241.40	TCSYLVIO_3172	SYLVIO-ESMERALDO	hypothetical protein	10	No	1302	0.007	0.0348	0.2007
Tc00.1047053508241.100	TCSYLVIO_3178	SYLVIO-ESMERALDO	hypothetical protein	0	No	2589	0.014	0.0424	0.3293
Tc00.1047053511693.10	TCSYLVIO_3183	SYLVIO-ESMERALDO	hypothetical protein	0	No	2550	0.013	0.0332	0.3909
Tc00.1047053511693.120	TCSYLVIO_3195	SYLVIO-ESMERALDO	hypothetical protein	0	No	2148	0.0172	0.0272	0.6321
Tc00.1047053511693.120	TCSYLVIO_3195	SYLVIO-ESMERALDO	hypothetical protein	0	No	2148	0.0201	0.0369	0.5457
Tc00.1047053511693.130	TCSYLVIO_3196	SYLVIO-ESMERALDO	hypothetical protein	8	No	1149	0.0373	0.0445	0.8375
Tc00.1047053509151.20	TCSYLVIO_3205	SYLVIO-ESMERALDO	hypothetical protein	1	Yes	891	0.0242	0.0303	0.8009
Tc00.1047053506825.200	TCSYLVIO_3222	SYLVIO-ESMERALDO	hypothetical protein	1	Yes	1743	0.0144	0.0512	0.2816
Tc00.1047053506825.190	TCSYLVIO_3223	SYLVIO-ESMERALDO	hypothetical protein	2	Yes	1365	0.0277	0.0433	0.6391
Tc00.1047053509153.110	TCSYLVIO_3260	SYLVIO-ESMERALDO	hypothetical protein	3	No	1317	0.0204	0.0356	0.5728
Tc00.1047053507559.90	TCSYLVIO_3285	SYLVIO-ESMERALDO	hypothetical protein	0	No	1683	0.0214	0.0419	0.512
Tc00.1047053510407.70	TCSYLVIO_329	SYLVIO-ESMERALDO	hypothetical protein	0	No	1098	0.0188	0.0487	0.3856
Tc00.1047053510613.30	TCSYLVIO_3359	SYLVIO-ESMERALDO	hypothetical protein	0	No	2994	0.0382	0.0424	0.9007
Tc00.1047053508387.150	TCSYLVIO_3380	SYLVIO-ESMERALDO	hypothetical protein	1	Yes	2814	0.0146	0.0404	0.3624
Tc00.1047053508265.80	TCSYLVIO_338	SYLVIO-ESMERALDO	hypothetical protein	0	No	1188	0.0209	0.0461	0.4539
Tc00.1047053508387.150	TCSYLVIO_3380	SYLVIO-ESMERALDO	hypothetical protein	1	Yes	2814	0.0619	0.025	2.4738
Tc00.1047053508389.20	TCSYLVIO_3385	SYLVIO-ESMERALDO	hypothetical protein	0	No	2322	0.0417	0.0487	0.8557
Tc00.1047053508389.20	TCSYLVIO_3385	SYLVIO-ESMERALDO	hypothetical protein	0	No	2322	0.0327	0.064	0.5105
Tc00.1047053507867.100	TCSYLVIO_3436	SYLVIO-ESMERALDO	hypothetical protein	1	Yes	915	0.0436	0.0495	0.8821
Tc00.1047053508265.30	TCSYLVIO_344	SYLVIO-ESMERALDO	hypothetical protein	0	No	2406	0.0197	0.0202	0.9738
Tc00.1047053506285.80	TCSYLVIO_3515	SYLVIO-ESMERALDO	hypothetical protein	0	No	840	0.0509	0.0331	1.5351
Tc00.1047053506287.120	TCSYLVIO_3546	SYLVIO-ESMERALDO	hypothetical protein	1	No	1863	0.0216	0.0497	0.4339
Tc00.1047053509543.30	TCSYLVIO_3567	SYLVIO-ESMERALDO	hypothetical protein	0	No	1290	0.0169	0.0687	0.2454
Tc00.1047053509543.30	TCSYLVIO_3567	SYLVIO-ESMERALDO	hypothetical protein	0	No	1290	0.0521	0.0228	2.2812
Tc00.1047053503899.70	TCSYLVIO_3618	SYLVIO-ESMERALDO	hypothetical protein	0	No	1653	0.0119	0.0399	0.2983
Tc00.1047053503899.70	TCSYLVIO_3618	SYLVIO-ESMERALDO	hypothetical protein	0	No	1653	0.0203	0.0398	0.5091
Tc00.1047053503899.100	TCSYLVIO_3621	SYLVIO-ESMERALDO	hypothetical protein	0	No	3456	0.0238	0.0378	0.6299
Tc00.1047053508213.30	TCSYLVIO_3629	SYLVIO-ESMERALDO	hypothetical protein	0	No	837	0.0388	0.0267	1.4497
Tc00.1047053508209.94	TCSYLVIO_3649	SYLVIO-ESMERALDO	hypothetical protein	0	No	1242	0.031	0.0599	0.5173
Tc00.1047053511573.20	TCSYLVIO_367	SYLVIO-ESMERALDO	hypothetical protein	0	No	1611	0.0151	0.0287	0.5248
Tc00.1047053504229.37	TCSYLVIO_3709	SYLVIO-ESMERALDO	hypothetical protein	0	No	219	0.0317	0.0924	0.3428
Tc00.1047053506739.30	TCSYLVIO_3718	SYLVIO-ESMERALDO	hypothetical protein	0	No	3270	0.0226	0.0339	0.6653
Tc00.1047053505555.50	TCSYLVIO_3753	SYLVIO-ESMERALDO	hypothetical protein	0	No	2211	0.0281	0.0279	1.0077
Tc00.1047053507143.30	TCSYLVIO_3770	SYLVIO-ESMERALDO	hypothetical protein	0	No	3759	0.0233	0.0524	0.4443
Tc00.1047053507143.60	TCSYLVIO_3773	SYLVIO-ESMERALDO	hypothetical protein	0	No	1482	0.0294	0.0249	1.1776
Tc00.1047053507143.90	TCSYLVIO_3776	SYLVIO-ESMERALDO	hypothetical protein	0	No	1302	0.027	0.0345	0.7819
Tc00.1047053506351.50	TCSYLVIO_3823	SYLVIO-ESMERALDO	hypothetical protein	0	No	1236	0.016	0.0498	0.322
Tc00.1047053506163.60	TCSYLVIO_3850	SYLVIO-ESMERALDO	hypothetical protein	0	No	1923	0.0268	0.0447	0.6
Tc00.1047053503801.60	TCSYLVIO_3872	SYLVIO-ESMERALDO	hypothetical protein	0	No	1572	0.0252	0.0259	0.9763
Tc00.1047053503801.70	TCSYLVIO_3873	SYLVIO-ESMERALDO	hypothetical protein	0	No	1815	0.0216	0.0447	0.4829
Tc00.1047053506931.60	TCSYLVIO_3905	SYLVIO-ESMERALDO	hypothetical protein	0	No	2007	0.0535	0.0535	0.9999
Tc00.1047053503755.20	TCSYLVIO_3916	SYLVIO-ESMERALDO	hypothetical protein	0	No	1185	0.0259	0.0254	1.0205
Tc00.1047053503755.20	TCSYLVIO_3916	SYLVIO-ESMERALDO	hypothetical protein	0	No	1185	0.0081	0.0223	0.3637
Tc00.1047053511201.58	TCSYLVIO_3923	SYLVIO-ESMERALDO	hypothetical protein	0	No	1926	0.022	0.0264	0.8328
Tc00.1047053506929.54	TCSYLVIO_3929	SYLVIO-ESMERALDO	hypothetical protein	0	No	981	0.0179	0.0483	0.371
Tc00.1047053509203.14	TCSYLVIO_4008	SYLVIO-ESMERALDO	hypothetical protein	0	No	1140	0.0232	0.0263	0.882
Tc00.1047053509203.50	TCSYLVIO_4012	SYLVIO-ESMERALDO	hypothetical protein	0	No	2445	0.0203	0.0391	0.5199
Tc00.1047053511211.190	TCSYLVIO_4060	SYLVIO-ESMERALDO	hypothetical protein	2	Yes	1197	0.0245	0.0389	0.6295
Tc00.1047053508831.63	TCSYLVIO_4075	SYLVIO-ESMERALDO	hypothetical protein	0	No	1599	0.0297	0.061	0.4866
Tc00.1047053507389.30	TCSYLVIO_4133	SYLVIO-ESMERALDO	hypothetical protein	0	No	4092	0.0158	0.0618	0.2554
Tc00.1047053507389.30	TCSYLVIO_4133	SYLVIO-ESMERALDO	hypothetical protein	0	No	4092	0.0108	0.0343	0.3145
Tc00.1047053505073.20	TCSYLVIO_4142	SYLVIO-ESMERALDO	hypothetical protein	1	No	2844	0.0675	0.0476	1.417
Tc00.1047053505073.20	TCSYLVIO_4142	SYLVIO-ESMERALDO	hypothetical protein	1	No	2844	0.0276	0.0573	0.4816
Tc00.1047053505073.10	TCSYLVIO_4144	SYLVIO-ESMERALDO	hypothetical protein	0	No	3273	0.0222	0.0418	0.5304
Tc00.1047053510599.50	TCSYLVIO_4146	SYLVIO-ESMERALDO	hypothetical protein	0	No	1776	0.028	0.0827	0.3385
Tc00.1047053510599.50	TCSYLVIO_4146	SYLVIO-ESMERALDO	hypothetical protein	0	No	1776	0.0151	0.1059	0.1421
Tc00.1047053510595.10	TCSYLVIO_4166	SYLVIO-ESMERALDO	hypothetical protein	0	No	882	0.0393	0.0312	1.2604
Tc00.1047053507757.40	TCSYLVIO_4182	SYLVIO-ESMERALDO	hypothetical protein	0	No	2118	0.0147	0.0529	0.2784
Tc00.1047053504033.40	TCSYLVIO_4186	SYLVIO-ESMERALDO	hypothetical protein	0	No	1110	0.0816	0.0522	1.5644
Tc00.1047053509011.30	TCSYLVIO_4200	SYLVIO-ESMERALDO	hypothetical protein	0	No	1422	0.034	0.0575	0.5915
Tc00.1047053511439.40	TCSYLVIO_4209	SYLVIO-ESMERALDO	hypothetical protein	0	No	1365	0.0227	0.0648	0.3497
Tc00.1047053507689.20	TCSYLVIO_4220	SYLVIO-ESMERALDO	hypothetical protein	1	Yes	849	0.0254	0.1116	0.2273
Tc00.1047053509433.30	TCSYLVIO_4226	SYLVIO-ESMERALDO	hypothetical protein	1	Yes	687	0.0232	0.0526	0.4415
Tc00.1047053507395.30	TCSYLVIO_4227	SYLVIO-ESMERALDO	hypothetical protein	1	Yes	1305	0.0497	0.0648	0.7666
Tc00.1047053509007.90	TCSYLVIO_4262	SYLVIO-ESMERALDO	hypothetical protein	0	No	1629	0.0328	0.0504	0.6502
Tc00.1047053510773.60	TCSYLVIO_4270	SYLVIO-ESMERALDO	hypothetical protein	0	Yes	456	0.0408	0.0419	0.972
Tc00.1047053510773.50	TCSYLVIO_4271	SYLVIO-ESMERALDO	hypothetical protein	0	No	1218	0.0386	0.0357	1.0811
Tc00.1047053510773.40	TCSYLVIO_4272	SYLVIO-ESMERALDO	hypothetical protein	0	No	1836	0.0318	0.0529	0.6001
Tc00.1047053428999.30	TCSYLVIO_4299	SYLVIO-ESMERALDO	hypothetical protein	2	Yes	873	0.0236	0.0444	0.5309
Tc00.1047053511407.30	TCSYLVIO_431	SYLVIO-ESMERALDO	hypothetical protein	2	No	2898	0.0177	0.018	0.9812
Tc00.1047053428999.10	TCSYLVIO_4301	SYLVIO-ESMERALDO	hypothetical protein	2	No	2883	0.0374	0.0435	0.8608
Tc00.1047053510839.11	TCSYLVIO_4320	SYLVIO-ESMERALDO	hypothetical protein	0	No	519	0.0529	0.0802	0.6593
Tc00.1047053510839.20	TCSYLVIO_4322	SYLVIO-ESMERALDO	hypothetical protein	0	No	1857	0.0388	0.0195	1.9927
Tc00.1047053510839.20	TCSYLVIO_4322	SYLVIO-ESMERALDO	hypothetical protein	0	No	1857	0.0216	0.0501	0.4298
Tc00.1047053509951.40	TCSYLVIO_4338	SYLVIO-ESMERALDO	hypothetical protein	0	No	774	0.0092	0.0465	0.1974
Tc00.1047053503767.20	TCSYLVIO_4344	SYLVIO-ESMERALDO	hypothetical protein	0	No	348	0.0629	0.0817	0.77
Tc00.1047053505807.230	TCSYLVIO_4377	SYLVIO-ESMERALDO	hypothetical protein	0	No	450	0.0098	0.0674	0.1449
Tc00.1047053505807.254	TCSYLVIO_4380	SYLVIO-ESMERALDO	hypothetical protein	1	No	897	0.0118	0.041	0.2867
Tc00.1047053509443.10	TCSYLVIO_4383	SYLVIO-ESMERALDO	hypothetical protein	0	No	720	0.0209	0.0269	0.7761
Tc00.1047053506865.20	TCSYLVIO_444	SYLVIO-ESMERALDO	hypothetical protein	0	No	954	0.0166	0.0676	0.245
Tc00.1047053507927.100	TCSYLVIO_4444	SYLVIO-ESMERALDO	hypothetical protein	0	No	2550	0.0034	0.0404	0.0834
Tc00.1047053507927.80	TCSYLVIO_4446	SYLVIO-ESMERALDO	hypothetical protein	1	No	1524	0.0342	0.0325	1.0547
Tc00.1047053509965.20	TCSYLVIO_4502	SYLVIO-ESMERALDO	hypothetical protein	0	No	2031	0.0114	0.0459	0.2486
Tc00.1047053508989.80	TCSYLVIO_454	SYLVIO-ESMERALDO	hypothetical protein	0	No	2526	0.0244	0.0502	0.4873
Tc00.1047053511751.140	TCSYLVIO_4546	SYLVIO-ESMERALDO	hypothetical protein	0	No	1641	0.0132	0.0274	0.4812
Tc00.1047053511751.90	TCSYLVIO_4551	SYLVIO-ESMERALDO	hypothetical protein	1	Yes	495	0.0328	0.0493	0.6664
Tc00.1047053511751.80	TCSYLVIO_4552	SYLVIO-ESMERALDO	hypothetical protein	0	No	1821	0.0169	0.046	0.3678
Tc00.1047053503909.90	TCSYLVIO_4578	SYLVIO-ESMERALDO	hypothetical protein	7	No	933	0.0428	0.0603	0.7108
Tc00.1047053469785.30	TCSYLVIO_4597	SYLVIO-ESMERALDO	hypothetical protein	0	No	1254	0.0386	0.0356	1.0825
Tc00.1047053511745.60	TCSYLVIO_4632	SYLVIO-ESMERALDO	hypothetical protein	0	No	396	0.0353	0.069	0.511
Tc00.1047053511737.80	TCSYLVIO_4656	SYLVIO-ESMERALDO	hypothetical protein	0	No	1143	0.0193	0.0471	0.4091
Tc00.1047053511733.80	TCSYLVIO_4680	SYLVIO-ESMERALDO	hypothetical protein	0	No	3348	0.0138	0.0407	0.3394
Tc00.1047053506943.110	TCSYLVIO_4701	SYLVIO-ESMERALDO	hypothetical protein	0	No	552	0.0207	0.033	0.6271
Tc00.1047053509167.160	TCSYLVIO_4712	SYLVIO-ESMERALDO	hypothetical protein	0	No	1989	0.0176	0.0304	0.5789
Tc00.1047053511731.24	TCSYLVIO_4739	SYLVIO-ESMERALDO	hypothetical protein	0	No	1068	0.0117	0.0207	0.565
Tc00.1047053511729.20	TCSYLVIO_4749	SYLVIO-ESMERALDO	hypothetical protein	0	No	873	0.012	0.0523	0.2287
Tc00.1047053506945.150	TCSYLVIO_4763	SYLVIO-ESMERALDO	hypothetical protein	1	No	810	0.0127	0.0324	0.3913
Tc00.1047053511585.110	TCSYLVIO_4798	SYLVIO-ESMERALDO	hypothetical protein	9	No	2667	0.0195	0.0426	0.457
Tc00.1047053510565.40	TCSYLVIO_4879	SYLVIO-ESMERALDO	hypothetical protein	0	No	606	0.0187	0.0286	0.6533
Tc00.1047053510565.110	TCSYLVIO_4883	SYLVIO-ESMERALDO	hypothetical protein	0	Yes	504	0.0196	0.0176	1.1149
Tc00.1047053510565.130	TCSYLVIO_4886	SYLVIO-ESMERALDO	hypothetical protein	0	No	783	0.0249	0.0546	0.4548
Tc00.1047053506465.5	TCSYLVIO_4931	SYLVIO-ESMERALDO	hypothetical protein	0	No	1452	0.0275	0.0484	0.5684
Tc00.1047053510345.30	TCSYLVIO_4980	SYLVIO-ESMERALDO	hypothetical protein	0	No	636	0.0151	0.0313	0.4838
Tc00.1047053510345.20	TCSYLVIO_4981	SYLVIO-ESMERALDO	hypothetical protein	0	No	546	0.024	0.0311	0.7738
Tc00.1047053510341.10	TCSYLVIO_4984	SYLVIO-ESMERALDO	hypothetical protein	0	No	459	0.0094	0.0224	0.4173
Tc00.1047053506715.50	TCSYLVIO_4986	SYLVIO-ESMERALDO	hypothetical protein	1	Yes	645	0.0156	0.0486	0.3205
Tc00.1047053506715.30	TCSYLVIO_4990	SYLVIO-ESMERALDO	hypothetical protein	9	Yes	1224	0.0246	0.0318	0.7721
Tc00.1047053506715.30	TCSYLVIO_4990	SYLVIO-ESMERALDO	hypothetical protein	9	Yes	1224	0.0118	0.0683	0.1734
Tc00.1047053505987.20	TCSYLVIO_5104	SYLVIO-ESMERALDO	hypothetical protein	0	No	2901	0.0251	0.0335	0.7481
Tc00.1047053505987.20	TCSYLVIO_5104	SYLVIO-ESMERALDO	hypothetical protein	0	No	2901	0.0221	0.0576	0.3837
Tc00.1047053505987.60	TCSYLVIO_5108	SYLVIO-ESMERALDO	hypothetical protein	1	No	1413	0.0128	0.0456	0.28
Tc00.1047053510879.100	TCSYLVIO_5153	SYLVIO-ESMERALDO	hypothetical protein	0	No	765	0.0571	0.0503	1.136
Tc00.1047053510227.20	TCSYLVIO_5222	SYLVIO-ESMERALDO	hypothetical protein	3	No	1785	0.0335	0.0323	1.0378
Tc00.1047053510231.20	TCSYLVIO_5231	SYLVIO-ESMERALDO	hypothetical protein	2	No	2043	0.016	0.0383	0.4183
Tc00.1047053508133.10	TCSYLVIO_5240	SYLVIO-ESMERALDO	hypothetical protein	0	No	1065	0.0255	0.0497	0.5132
Tc00.1047053506635.50	TCSYLVIO_5253	SYLVIO-ESMERALDO	hypothetical protein	0	No	2523	0.0242	0.0336	0.7209
Tc00.1047053506635.104	TCSYLVIO_5260	SYLVIO-ESMERALDO	hypothetical protein	0	No	528	0.0158	0.0356	0.4446
Tc00.1047053506637.80	TCSYLVIO_5270	SYLVIO-ESMERALDO	hypothetical protein	0	No	1569	0.0381	0.0331	1.152
Tc00.1047053504055.30	TCSYLVIO_5313	SYLVIO-ESMERALDO	hypothetical protein	1	Yes	1830	0.0146	0.0384	0.3793
Tc00.1047053507739.100	TCSYLVIO_5327	SYLVIO-ESMERALDO	hypothetical protein	0	No	840	0.022	0.039	0.5638
Tc00.1047053507671.10	TCSYLVIO_5351	SYLVIO-ESMERALDO	hypothetical protein	0	No	450	0.0127	0.0232	0.5463
Tc00.1047053504019.3	TCSYLVIO_5390	SYLVIO-ESMERALDO	hypothetical protein	0	No	5442	0.0715	0.1553	0.4605
Tc00.1047053504019.6	TCSYLVIO_5391	SYLVIO-ESMERALDO	hypothetical protein	2	Yes	1158	0.0226	0.0174	1.3017
Tc00.1047053511529.59	TCSYLVIO_5398	SYLVIO-ESMERALDO	hypothetical protein	2	Yes	768	0.0292	0.071	0.4114
Tc00.1047053511529.250	TCSYLVIO_5419	SYLVIO-ESMERALDO	hypothetical protein	0	No	1731	0.0357	0.0317	1.1261
Tc00.1047053511531.44	TCSYLVIO_5452	SYLVIO-ESMERALDO	hypothetical protein	6	No	1215	0.0165	0.0568	0.2908
Tc00.1047053503749.20	TCSYLVIO_5470	SYLVIO-ESMERALDO	hypothetical protein	0	No	1044	0.0202	0.0391	0.5159
Tc00.1047053511541.20	TCSYLVIO_5487	SYLVIO-ESMERALDO	hypothetical protein	0	No	1728	0.0339	0.0358	0.9461
Tc00.1047053509069.40	TCSYLVIO_5494	SYLVIO-ESMERALDO	hypothetical protein	0	No	1476	0.0193	0.0303	0.6376
Tc00.1047053504277.30	TCSYLVIO_5530	SYLVIO-ESMERALDO	hypothetical protein	1	Yes	1032	0.0788	0.0488	1.6167
Tc00.1047053504277.30	TCSYLVIO_5530	SYLVIO-ESMERALDO	hypothetical protein	1	Yes	1032	0.064	0.0497	1.2878
Tc00.1047053507105.50	TCSYLVIO_5536	SYLVIO-ESMERALDO	hypothetical protein	0	No	477	0.0231	0.0283	0.8157
Tc00.1047053511695.10	TCSYLVIO_5539	SYLVIO-ESMERALDO	hypothetical protein	0	No	363	0.1267	0.1005	1.26
Tc00.1047053511545.60	TCSYLVIO_5544	SYLVIO-ESMERALDO	hypothetical protein	0	No	306	0.0225	0.0662	0.3399
Tc00.1047053511545.110	TCSYLVIO_5549	SYLVIO-ESMERALDO	hypothetical protein	0	No	1116	0.0131	0.0377	0.3469
[truncated: 11,039 more rows]

## Sheet: MK-test
NS poly = Nonsynonymous polymorphic sites
S poly = Synonymous polymorphic sites
NS fix = Nonsynonymous fixed sites
S fix = Synonymous fixed sites
Gene id CL Brener	Product description	Transmembrane domains	Signal peptide/anchor?	NSpoly	NSfix	Spoly	Sfix	P-value	Neutrality index	Alpha
Tc00.1047053510723.29	1-acyl-sn-glycerol-3-phosphate acyltransferase	1	Yes	12	99	10	127	0.374	1.539	-0.539
Tc00.1047053511899.10	2-amino-3-ketobutyrate coenzyme A ligase	0	No	15	23	8	61	0.00126	4.973	-3.973
Tc00.1047053511899.40	2-amino-3-ketobutyrate coenzyme A ligase	0	No	8	83	12	231	0.199	1.855	-0.855
Tc00.1047053507017.40	2-hydroxy-3-oxopropionate reductase	0	No	8	90	9	176	0.297	1.738	-0.738
Tc00.1047053506025.60	2-oxoglutarate dehydrogenase, E2 component, dihydrolipoamide succinyltransferase	0	No	7	101	15	210	1	0.97	0.03
Tc00.1047053508781.110	2-oxoisovalerate dehydrogenase alpha subunit	0	No	12	206	18	246	0.576	0.796	0.204
Tc00.1047053509261.30	3,2-trans-enoyl-CoA isomerase, mitochondrial precursor	1	Yes	11	159	22	230	0.462	0.723	0.277
Tc00.1047053509167.20	3-hydroxy-3-methylglutaryl-CoA reductase	1	No	6	131	21	248	0.213	0.541	0.459
Tc00.1047053510507.20	3-ketoacyl-CoA thiolase	0	No	9	96	22	264	0.833	1.125	-0.125
Tc00.1047053508799.170	3-methylcrotonoyl-CoA carboxylase beta subunit	0	No	17	206	28	388	0.745	1.144	-0.144
Tc00.1047053509331.70	3-oxo-5-alpha-steroid 4-dehydrogenase	4	Yes	20	219	15	212	0.488	1.291	-0.291
Tc00.1047053507049.170	33 kDa inner dynein arm light chain, axonemal	0	No	15	256	14	223	1	0.933	0.067
Tc00.1047053511237.50	40S ribosomal protein S33	1	Yes	15	28	14	48	0.187	1.837	-0.837
Tc00.1047053511903.110	40S ribosomal protein S8	0	No	23	8	12	48	7.725e-07	11.5	-10.5
Tc00.1047053507221.80	5prime-3prime exonuclease XRNC	0	No	17	349	20	355	0.737	0.865	0.135
Tc00.1047053509509.30	6-phosphofructo-2-kinase/fructose-2,6-biphosphata se,putative	2	Yes	109	196	79	215	0.022	1.513	-0.513
Tc00.1047053509509.30	6-phosphofructo-2-kinase/fructose-2,6-biphosphata se,putative	2	Yes	7	167	16	163	0.0832	0.427	0.573
Tc00.1047053508569.130	6-phosphofructo-2-kinase/fructose-2,6-biphosphata se,putative	0	No	42	504	43	416	0.363	0.806	0.194
Tc00.1047053508181.20	6-phosphofructo-2-kinase/fructose-2,6-biphosphata se,putative	0	No	57	743	55	643	0.622	0.897	0.103
Tc00.1047053509151.140	60S ribosomal protein L23a	0	No	6	76	15	93	0.169	0.489	0.511
Tc00.1047053510101.240	60S ribosomal protein L24	0	No	6	33	5	98	0.0709	3.564	-2.564
Tc00.1047053511277.570	60S ribosomal protein L7	0	No	6	89	13	198	1	1.027	-0.027
Tc00.1047053510229.20	8-oxoguanine DNA glycosylase	0	No	17	262	21	264	0.615	0.816	0.184
Tc00.1047053510359.170	AAA ATPase	0	No	27	680	54	735	0.0114	0.54	0.46
Tc00.1047053508231.190	ABC transporter	5	No	17	416	42	374	0.000406	0.364	0.636
Tc00.1047053507049.50	ABC transporter	0	Yes	20	412	32	375	0.0622	0.569	0.431
Tc00.1047053507105.70	ABC transporter	4	No	54	772	34	636	0.269	1.308	-0.308
Tc00.1047053508809.30	ABC transporter	1	No	123	448	96	413	0.289	1.181	-0.181
Tc00.1047053510943.80	ABC transporter	0	No	11	138	25	414	0.435	1.32	-0.32
Tc00.1047053511753.100	ABC transporter	0	No	20	251	23	305	0.874	1.057	-0.057
Tc00.1047053508809.30	ABC transporter	1	No	13	274	13	276	1	1.007	-0.007
Tc00.1047053504103.100	ABC1 protein	0	No	27	270	22	320	0.234	1.455	-0.455
Tc00.1047053509777.60	ADG2	0	No	40	539	32	351	0.452	0.814	0.186
Tc00.1047053511289.70	ADP,ATP carrier protein 1, mitochondrial precursor	3	No	5	43	10	158	0.332	1.837	-0.837
Tc00.1047053511589.70	ADP-ribosylation factor GTPase activating protein	0	No	25	312	10	220	0.156	1.763	-0.763
Tc00.1047053507507.20	ADP-ribosylation factor GTPase activating protein 1	0	No	5	173	9	161	0.282	0.517	0.483
Tc00.1047053510297.100	ADP-ribosylation factor-like protein	0	No	6	132	17	142	0.0501	0.38	0.62
Tc00.1047053510963.70	ARP2/3 complex subunit	0	No	5	88	8	106	0.776	0.753	0.247
Tc00.1047053511635.30	ARP2/3 complex subunit	0	No	11	79	6	54	0.795	1.253	-0.253
Tc00.1047053509569.90	ARP2/3 complex subunit	0	No	11	160	11	144	0.828	0.9	0.1
Tc00.1047053511275.30	ARP2/3 complex subunit	0	No	12	194	12	218	0.835	1.124	-0.124
Tc00.1047053508781.20	ATP synthase	0	No	10	100	12	68	0.253	0.567	0.433
Tc00.1047053511589.10	ATP synthase	0	No	5	68	6	70	1	0.858	0.142
Tc00.1047053509125.20	ATP-dependent Clp protease subunit, heat shock protein 78	0	No	7	79	19	216	1	1.007	-0.007
Tc00.1047053507989.40	ATP-dependent DEAD/H DNA helicase recQ	0	No	62	895	76	803	0.092	0.732	0.268
Tc00.1047053511511.90	ATP-dependent DEAD/H DNA helicase recQ family	0	No	31	508	37	543	0.708	0.896	0.104
Tc00.1047053509719.20	ATP-dependent DEAD/H RNA helicase	0	No	129	371	87	453	0.000127	1.81	-0.81
Tc00.1047053506229.70	ATP-dependent DEAD/H RNA helicase	0	No	16	276	23	258	0.245	0.65	0.35
Tc00.1047053511165.10	ATP-dependent DEAD/H RNA helicase	0	No	10	211	25	337	0.283	0.639	0.361
Tc00.1047053511649.169	ATP-dependent DEAD/H RNA helicase	0	No	23	299	26	392	0.656	1.16	-0.16
Tc00.1047053510181.30	ATP-dependent DEAD/H RNA helicase	0	No	14	171	24	343	0.722	1.17	-0.17
Tc00.1047053511825.180	ATP-dependent DEAD/H RNA helicase	0	No	19	287	15	212	0.859	0.936	0.064
Tc00.1047053507089.50	ATP-dependent DEAD/H RNA helicase	0	No	18	238	27	353	1	0.989	0.011
Tc00.1047053509029.120	ATP-dependent DNA helicase	0	No	22	313	39	423	0.347	0.762	0.238
Tc00.1047053509029.120	ATP-dependent DNA helicase	0	No	5	90	8	96	0.573	0.667	0.333
Tc00.1047053510741.180	ATP-dependent RNA helicase	0	No	8	328	32	435	0.00462	0.332	0.668
Tc00.1047053511285.120	ATP-dependent RNA helicase	0	No	9	324	31	383	0.00486	0.343	0.657
Tc00.1047053506435.120	ATP-dependent RNA helicase	0	No	7	138	19	172	0.0998	0.459	0.541
Tc00.1047053507857.40	ATP-dependent RNA helicase	0	No	21	244	19	371	0.134	1.681	-0.681
Tc00.1047053507945.10	ATP-dependent RNA helicase	0	No	32	344	27	437	0.137	1.506	-0.506
Tc00.1047053508141.40	ATP-dependent RNA helicase	0	No	6	262	18	378	0.14	0.481	0.519
Tc00.1047053506435.120	ATP-dependent RNA helicase	0	No	57	511	65	715	0.291	1.227	-0.227
Tc00.1047053510031.50	ATP-dependent RNA helicase	0	No	18	277	37	445	0.472	0.782	0.218
Tc00.1047053510351.40	ATP-dependent RNA helicase	1	No	36	344	46	499	0.638	1.135	-0.135
Tc00.1047053510609.110	ATP-dependent RNA helicase	0	No	39	575	39	567	1	0.986	0.014
Tc00.1047053510819.110	ATP-dependent RNA helicase	0	No	25	339	33	447	1	0.999	0.001
Tc00.1047053508027.70	ATP-dependent RNA helicase	1	No	26	251	49	480	1	1.015	-0.015
Tc00.1047053509553.20	ATP-dependent chaperone	1	No	8	146	17	286	1	0.922	0.078
Tc00.1047053508717.33	ATP-dependent chaperone	0	No	13	182	17	220	1	0.924	0.076
Tc00.1047053511717.170	ATP-dependent zinc metallopeptidase	1	No	11	193	15	394	0.394	1.497	-0.497
Tc00.1047053508387.130	ATPase	0	No	14	211	52	291	0.00118	0.371	0.629
Tc00.1047053509877.80	ATPase domain protein	0	No	24	310	21	290	0.877	1.069	-0.069
Tc00.1047053509443.30	AUT2/APG4/ATG4 cysteine peptidase	0	No	7	228	10	216	0.465	0.663	0.337
Tc00.1047053508207.70	Adenine phosphoribosyltransferase	0	No	7	142	15	156	0.186	0.513	0.487
Tc00.1047053507969.60	C-14 sterol reductase	8	Yes	9	231	19	279	0.24	0.572	0.428
Tc00.1047053510431.40	CAAX prenyl protease 1	5	No	8	239	23	263	0.0246	0.383	0.617
Tc00.1047053506945.30	CAS/CSE/importin domain protein	0	No	12	414	43	578	0.00297	0.39	0.61
Tc00.1047053511827.60	CCR4 associated factor	1	Yes	5	72	14	173	1	0.858	0.142
Tc00.1047053507089.40	CMP-sialic acid transporter	8	No	34	350	25	249	1	0.968	0.032
Tc00.1047053507677.150	CYC2-like cyclin	0	No	46	857	50	538	0.00961	0.578	0.422
Tc00.1047053508385.30	CYC2-like cyclin	0	No	39	787	33	445	0.102	0.668	0.332
Tc00.1047053507715.10	D-alanyl-glycyl endopeptidase-like protein	2	No	7	74	8	98	0.792	1.159	-0.159
Tc00.1047053508675.20	DNA excision repair protein	0	No	29	572	45	652	0.23	0.735	0.265
Tc00.1047053504131.150	DNA helicase	0	No	34	507	38	490	0.625	0.865	0.135
Tc00.1047053508881.80	DNA ligase	0	No	14	238	25	260	0.183	0.612	0.388
Tc00.1047053508799.60	DNA ligase	0	No	14	326	20	365	0.598	0.784	0.216
Tc00.1047053506945.80	DNA ligase I	0	No	14	254	21	407	0.86	1.068	-0.068
Tc00.1047053509643.80	DNA mismatch repair protein MSH2	0	No	51	141	40	207	0.00902	1.872	-0.872
Tc00.1047053509643.80	DNA mismatch repair protein MSH2	0	No	10	162	24	274	0.46	0.705	0.295
Tc00.1047053509643.80	DNA mismatch repair protein MSH2	0	No	6	68	9	107	1	1.049	-0.049
Tc00.1047053510259.6	DNA polymerase delta catalytic subunit	0	No	135	16	60	52	9.112e-11	7.313	-6.313
Tc00.1047053510259.6	DNA polymerase delta catalytic subunit	0	No	9	270	20	501	0.842	0.835	0.165
Tc00.1047053509455.70	DNA polymerase delta subunit 2	2	Yes	18	306	27	366	0.537	0.797	0.203
Tc00.1047053510733.60	DNA polymerase epsilon catalytic subunit	0	No	38	706	98	1334	0.134	0.733	0.267
Tc00.1047053510763.80	DNA polymerase epsilon subunit b	0	No	12	235	17	341	1	1.024	-0.024
Tc00.1047053511911.120	DNA polymerase eta	0	No	18	244	26	296	0.638	0.84	0.16
Tc00.1047053510131.50	DNA polymerase kappa	0	No	165	63	96	93	7.184e-06	2.537	-1.537
Tc00.1047053510131.50	DNA polymerase kappa	0	No	108	127	75	153	0.00438	1.735	-0.735
Tc00.1047053510131.50	DNA polymerase kappa	0	No	233	206	165	218	0.0051	1.494	-0.494
Tc00.1047053508543.10	DNA polymerase sigma	0	No	37	515	34	427	0.711	0.902	0.098
Tc00.1047053507517.20	DNA polymerase sigma-like protein	0	No	29	404	22	276	0.768	0.901	0.099
Tc00.1047053510943.140	DNA primase large subunit	0	No	12	225	31	345	0.146	0.594	0.406
Tc00.1047053511133.4	DNA repair and recombination helicase protein PIF1	0	No	19	323	28	326	0.23	0.685	0.315
Tc00.1047053508647.290	DNA repair and recombination protein RAD54	0	No	21	357	50	638	0.306	0.751	0.249
Tc00.1047053510297.80	DNA repair and transcription factor protein	0	No	17	221	27	269	0.433	0.766	0.234
Tc00.1047053510311.130	DNA repair helicase	0	No	55	632	45	656	0.255	1.269	-0.269
Tc00.1047053510149.50	DNA repair helicase and transcription factor protein	0	No	11	377	31	586	0.105	0.552	0.448
Tc00.1047053511653.69	DNA repair protein	0	No	40	811	53	722	0.0693	0.672	0.328
Tc00.1047053511165.60	DNA repair protein	0	No	12	180	5	151	0.219	2.013	-1.013
Tc00.1047053508815.30	DNA repair protein	0	No	9	124	10	203	0.469	1.473	-0.473
Tc00.1047053511165.60	DNA repair protein	0	No	28	118	23	79	0.527	0.815	0.185
Tc00.1047053511807.64	DNA repair protein	0	No	10	167	8	168	0.809	1.257	-0.257
Tc00.1047053511837.50	DNA repair protein	0	No	14	285	13	230	0.843	0.869	0.131
Tc00.1047053510667.40	DNA repair protein RAD2	0	No	25	550	36	450	0.0347	0.568	0.432
Tc00.1047053508817.70	DNA repair protein RAD50	0	No	18	372	38	391	0.0182	0.498	0.502
Tc00.1047053510729.130	DNA replication factor	0	No	19	131	20	180	0.493	1.305	-0.305
Tc00.1047053509203.70	DNA topoisomerase II	0	No	24	567	44	812	0.377	0.781	0.219
Tc00.1047053511751.40	DNA-J protein	0	No	10	224	11	185	0.654	0.751	0.249
Tc00.1047053511585.40	DNA-damage inducible protein DDI1-like protein	0	No	8	297	12	233	0.174	0.523	0.477
Tc00.1047053510283.114	DNA-directed RNA polymerase	0	Yes	9	110	10	90	0.631	0.736	0.264
Tc00.1047053511277.10	DNA-directed RNA polymerase II	0	No	10	212	8	160	1	0.943	0.057
Tc00.1047053510359.320	DNA-directed RNA polymerase III subunit	0	No	13	128	11	123	0.832	1.136	-0.136
Tc00.1047053511293.30	DNA-directed RNA polymerase, alpha subunit	0	No	6	221	16	208	0.0295	0.353	0.647
Tc00.1047053510665.40	DNA-repair protein	0	No	42	291	38	244	0.81	0.927	0.073
Tc00.1047053510665.40	DNA-repair protein	0	No	9	170	14	238	1	0.9	0.1
Tc00.1047053509965.190	DREV methyltransferase	1	No	16	148	11	188	0.159	1.848	-0.848
Tc00.1047053510293.50	DnaJ chaperone protein	0	No	7	202	16	170	0.0312	0.368	0.632
Tc00.1047053508999.10	DnaJ chaperone protein	0	No	14	273	31	359	0.121	0.594	0.406
Tc00.1047053510357.10	DnaJ chaperone protein	1	No	32	545	44	513	0.123	0.685	0.315
Tc00.1047053504131.100	DnaJ chaperone protein	1	Yes	63	552	50	479	0.691	1.093	-0.093
Tc00.1047053511753.60	ESAG8-associated protein	0	No	23	430	22	351	0.645	0.853	0.147
Tc00.1047053511321.10	FG-GAP repeat protein	2	No	6	237	21	293	0.0273	0.353	0.647
Tc00.1047053506479.74	FG-GAP repeat protein	0	No	44	718	37	469	0.292	0.777	0.223
Tc00.1047053511823.70	Farnesyl diphosphate synthase;evidence=Inferred from Direct Assay	2	Yes	5	126	12	179	0.448	0.592	0.408
Tc00.1047053511619.5	FtsJ cell division protein	0	No	7	25	7	124	0.00746	4.96	-3.96
Tc00.1047053509799.30	G-actin binding protein	0	No	8	113	19	169	0.311	0.63	0.37
Tc00.1047053510299.50	GPI anchor biosynthesis protein	9	No	37	325	44	340	0.638	0.88	0.12
Tc00.1047053510967.10	GPI inositol deacylase precursor	1	Yes	56	251	31	237	0.027	1.706	-0.706
Tc00.1047053510967.10	GPI inositol deacylase precursor	1	Yes	10	100	9	116	0.637	1.289	-0.289
Tc00.1047053511145.49	GPI transamidase component GAA1	7	No	24	273	19	267	0.53	1.235	-0.235
Tc00.1047053511545.190	GPI transamidase component Tta1	2	Yes	14	231	16	208	0.574	0.788	0.212
Tc00.1047053511115.20	GTP-binding elongation factor Tu family	0	No	15	132	26	308	0.38	1.346	-0.346
Tc00.1047053511115.20	GTP-binding elongation factor Tu family	0	No	37	231	23	150	1	1.045	-0.045
Tc00.1047053504105.210	GTP-binding protein	0	No	50	266	64	497	0.075	1.46	-0.46
Tc00.1047053511625.50	GTP-binding protein	0	No	8	57	18	223	0.215	1.739	-0.739
Tc00.1047053508881.110	GTP-binding protein	0	No	34	332	39	358	0.807	0.94	0.06
Tc00.1047053509321.19	GTP-binding protein	0	No	9	100	17	209	0.829	1.106	-0.106
Tc00.1047053507769.40	GTP-binding protein	1	No	9	155	18	260	0.837	0.839	0.161
Tc00.1047053511753.80	GTPase activating protein	0	No	9	249	24	261	0.0188	0.393	0.607
Tc00.1047053508405.20	GTPase activating protein of Rab-like GTPase	1	No	17	306	15	243	0.855	0.9	0.1
Tc00.1047053511733.110	GTPase activating protein of Rab-like GTPase	1	No	9	255	9	251	1	0.984	0.016
Tc00.1047053510719.290	Golgi SNARE protein-like	1	Yes	9	128	11	149	1	0.952	0.048
Tc00.1047053506301.20	Golgi reassembly stacking protein (GRASP homologue)	0	No	23	464	31	316	0.0215	0.505	0.495
Tc00.1047053510143.24	Hsc70-interacting protein (Hip)	0	No	5	131	5	156	1	1.191	-0.191
Tc00.1047053511825.80	I/6 autoantigen	0	No	7	137	10	127	0.458	0.649	0.351
Tc00.1047053504121.10	KU70 protein	0	No	29	491	36	336	0.0257	0.551	0.449
Tc00.1047053508457.10	MCAK-like kinesin	0	No	20	109	18	270	0.00498	2.752	-1.752
Tc00.1047053509589.30	MCAK-like kinesin	0	No	8	190	31	414	0.209	0.562	0.438
Tc00.1047053508501.290	MCAK-like kinesin	0	No	12	276	18	415	1	1.002	-0.002
Tc00.1047053510309.20	MFS transporter	13	Yes	6	217	27	206	0.000218	0.211	0.789
Tc00.1047053510295.20	MP24	0	No	8	150	10	128	0.472	0.683	0.317
Tc00.1047053510311.150	MP99	0	No	15	319	37	535	0.238	0.68	0.32
Tc00.1047053511857.40	N(2), N(2)-dimethylguanosine tRNA methyltransferase	1	No	66	398	51	484	0.0233	1.574	-0.574
Tc00.1047053511481.40	N-Acetyl-D-glucosaminylphosphatidylinositol de-N-acetylase	1	Yes	11	144	12	164	1	1.044	-0.044
Tc00.1047053511577.86	N-acetyltransferase	0	No	21	241	23	221	0.636	0.837	0.163
Tc00.1047053509719.9	N-acetyltransferase complex ARD1 subunit	0	No	6	45	17	110	1	0.863	0.137
Tc00.1047053510301.80	N-acetyltransferase subunit Nat1	0	No	27	86	23	128	0.0825	1.747	-0.747
Tc00.1047053510301.80	N-acetyltransferase subunit Nat1	0	No	14	73	11	86	0.393	1.499	-0.499
Tc00.1047053511283.90	N-myristoyl transferase	0	No	8	219	20	248	0.0777	0.453	0.547
Tc00.1047053506221.80	NAD synthase	0	No	6	108	22	167	0.0682	0.422	0.578
Tc00.1047053506559.80	NAD-dependent deacetylase	0	No	15	105	19	139	1	1.045	-0.045
Tc00.1047053508717.20	NADH dehydrogenase	0	No	12	217	18	299	0.851	0.919	0.081
Tc00.1047053511859.170	NADH-cytochrome B5 reductase	1	Yes	5	198	19	185	0.00517	0.246	0.754
Tc00.1047053511167.10	NADH-cytochrome B5 reductase	1	No	14	165	19	217	1	0.969	0.031
Tc00.1047053503849.60	NADH-dependent fumarate reductase	0	No	190	41	99	96	3.717e-12	4.494	-3.494
Tc00.1047053503849.80	NADH-dependent fumarate reductase	0	No	487	181	251	203	1.459e-09	2.176	-1.176
Tc00.1047053503849.60	NADH-dependent fumarate reductase	0	No	401	155	211	160	2.00491e-06	1.962	-0.962
Tc00.1047053509353.40	NLI-interacting factor	0	No	8	189	17	214	0.214	0.533	0.467
Tc00.1047053511233.100	NUDIX hydrolase	0	No	5	158	6	155	0.769	0.818	0.182
Tc00.1047053511499.30	NUDIX hydrolase	0	No	15	218	12	162	0.843	0.929	0.071
Tc00.1047053509553.50	PIF1 helicase-like protein	0	No	30	595	54	569	0.00665	0.531	0.469
Tc00.1047053511167.80	PIF1 helicase-like protein	0	No	15	444	40	576	0.0175	0.486	0.514
Tc00.1047053511717.80	PIF1 helicase-like protein	0	No	44	643	44	503	0.268	0.782	0.218
Tc00.1047053511167.70	PIF1 helicase-like protein	0	No	44	661	54	677	0.404	0.835	0.165
Tc00.1047053509059.50	Pyridoxal kinase	0	No	38	63	24	116	0.00053	2.915	-1.915
Tc00.1047053510001.10	RNA binding protein	1	Yes	15	174	9	162	0.398	1.552	-0.552
Tc00.1047053510747.80	RNA binding protein	0	No	9	84	8	115	0.449	1.54	-0.54
Tc00.1047053510747.80	RNA binding protein	0	No	10	85	8	60	0.805	0.882	0.118
Tc00.1047053510431.280	RNA editing complex protein MP46	0	Yes	38	151	40	151	0.899	0.95	0.05
Tc00.1047053510431.280	RNA editing complex protein MP46	0	Yes	6	69	7	74	1	0.919	0.081
Tc00.1047053506679.210	RNA editing complex protein MP61	0	No	9	212	32	324	0.0295	0.43	0.57
Tc00.1047053507611.398	RNA editing complex protein MP63	1	No	22	246	24	275	1	1.025	-0.025
Tc00.1047053509991.90	RNA editing complex protein MP90	0	No	19	423	35	515	0.162	0.661	0.339
Tc00.1047053507511.30	RNA guanylyltransferase	0	No	24	328	19	363	0.345	1.398	-0.398
Tc00.1047053511481.60	RNA helicase	0	No	28	262	21	363	0.0505	1.847	-0.847
Tc00.1047053511911.110	RNA helicase	0	No	26	290	34	358	0.892	0.944	0.056
Tc00.1047053506825.10	RNA-binding protein	0	No	18	551	21	374	0.0993	0.582	0.418
Tc00.1047053507711.40	RNA-binding protein	0	No	18	153	8	143	0.102	2.103	-1.103
Tc00.1047053509569.120	RNA-binding protein	0	No	43	286	24	241	0.151	1.51	-0.51
Tc00.1047053511621.50	RNA-binding protein	0	No	7	263	13	253	0.178	0.518	0.482
Tc00.1047053510007.30	RNA-binding protein	0	No	29	599	31	448	0.182	0.7	0.3
Tc00.1047053510507.50	RNA-binding protein	0	No	5	186	9	159	0.274	0.475	0.525
Tc00.1047053511153.100	RNA-binding protein	3	Yes	8	188	11	158	0.348	0.611	0.389
Tc00.1047053508707.80	RNA-binding protein	0	No	8	170	18	248	0.41	0.648	0.352
Tc00.1047053509999.120	RNA-binding protein	0	No	18	284	17	221	0.601	0.824	0.176
Tc00.1047053509999.140	RNA-binding protein	0	No	11	241	12	211	0.671	0.803	0.197
Tc00.1047053508895.60	RNA-binding protein	0	Yes	12	237	14	224	0.688	0.81	0.19
Tc00.1047053507089.70	RNA-binding protein	0	No	14	251	17	274	0.854	0.899	0.101
Tc00.1047053510689.60	RNA-binding protein	0	No	14	170	18	206	1	0.942	0.058
Tc00.1047053511277.580	RNA-binding protein	0	No	13	200	13	215	1	1.075	-0.075
Tc00.1047053510857.40	RNA-editing complex protein	0	No	9	191	16	234	0.415	0.689	0.311
Tc00.1047053507513.90	RNA-editing complex protein MP100	0	No	42	250	50	483	0.0368	1.623	-0.623
Tc00.1047053508741.270	RNA-editing complex protein MP81	0	No	39	426	46	435	0.57	0.866	0.134
Tc00.1047053510515.130	S-adenosyl-methyltransferase mraW-like protein	0	No	10	173	21	270	0.567	0.743	0.257
Tc00.1047053509167.110	S-adenosylmethionine decarboxylase proenzyme	0	No	7	231	9	190	0.447	0.64	0.36
Tc00.1047053509167.120	S-adenosylmethionine decarboxylase proenzyme	0	No	7	143	16	221	0.509	0.676	0.324
Tc00.1047053511287.124	SH3 domain protein	0	No	12	232	21	234	0.152	0.576	0.424
Tc00.1047053508859.74	SNF2 DNA repair protein	0	No	20	570	43	615	0.0134	0.502	0.498
Tc00.1047053509885.30	SPFH domain / Band 7 family protein	0	No	10	199	16	246	0.685	0.773	0.227
Tc00.1047053505193.40	SUMO1/Ulp2	0	No	39	722	33	474	0.322	0.776	0.224
Tc00.1047053511355.7	TFIID-like protein	0	No	5	103	11	150	0.601	0.662	0.338
Tc00.1047053511627.100	TPR-repeat protein	0	No	28	309	17	294	0.166	1.567	-0.567
Tc00.1047053510297.30	TPR-repeat-containing chaperone protein DNAJ	0	No	42	911	37	601	0.239	0.749	0.251
Tc00.1047053509269.4	Tb-291 membrane-associated protein-like	0	Yes	34	353	25	213	0.483	0.821	0.179
Tc00.1047053511805.20	Trichohyalin	0	No	8	114	8	94	0.796	0.825	0.175
Tc00.1047053506989.210	U-box domain protein	0	No	15	305	21	356	0.731	0.834	0.166
Tc00.1047053511383.30	U1 small nuclear ribonucleoprotein	0	No	5	166	14	165	0.0577	0.355	0.645
Tc00.1047053506989.180	U3 small nucleolar ribonucleoprotein protein MPP10	0	No	25	330	23	330	0.881	1.087	-0.087
Tc00.1047053510031.9	U5 small nuclear ribonucleoprotein component	0	No	20	263	31	398	1	0.976	0.024
Tc00.1047053510283.140	UDP-N-acetylglucosamine--dolichyl-phosphate n- acetylglucosaminephosphotransferase	11	Yes	51	171	57	231	0.384	1.209	-0.209
Tc00.1047053506811.190	UDP-galactose 4-epimerase	0	No	8	166	18	231	0.308	0.618	0.382
Tc00.1047053506359.60	UTP-glucose-1-phosphate uridylyltransferase 2	0	No	13	229	21	281	0.481	0.76	0.24
Tc00.1047053511731.10	UV excision repair RAD23-like protein	0	No	16	263	12	213	1	1.08	-0.08
Tc00.1047053506257.60	XPA-interacting protein	0	No	12	84	8	176	0.0152	3.143	-2.143
Tc00.1047053509443.20	Zn-finger protein	0	No	8	237	24	324	0.0646	0.456	0.544
Tc00.1047053509669.40	Zn-finger protein	11	No	14	388	13	295	0.693	0.819	0.181
Tc00.1047053508369.50	acetyl-CoA carboxylase	0	No	14	170	18	236	0.854	1.08	-0.08
Tc00.1047053509331.30	acetyl-CoA synthetase	0	No	11	268	24	403	0.377	0.689	0.311
Tc00.1047053509805.200	acetyltransferase	0	No	17	290	16	186	0.357	0.681	0.319
Tc00.1047053511671.70	acetyltransferase	0	No	5	66	12	93	0.438	0.587	0.413
Tc00.1047053510181.100	acid phosphatase	0	Yes	11	238	17	243	0.334	0.661	0.339
Tc00.1047053511165.40	acidocalcisomal pyrophosphatase	0	No	9	153	12	222	1	1.088	-0.088
Tc00.1047053508257.50	actin-like protein	0	No	11	191	20	236	0.353	0.68	0.32
Tc00.1047053510121.30	actin-like protein	0	No	16	234	26	318	0.629	0.836	0.164
Tc00.1047053511857.50	actin-like protein	0	No	8	142	19	257	0.677	0.762	0.238
Tc00.1047053510719.110	actin-like protein	0	No	17	186	18	226	0.726	1.148	-0.148
Tc00.1047053508277.330	actin-like protein	0	No	11	187	12	193	1	0.946	0.054
Tc00.1047053507011.120	acyl transferase-like protein	0	No	16	116	17	218	0.13	1.769	-0.769
Tc00.1047053511555.90	acyl-CoA binding protein	0	No	42	652	37	452	0.344	0.787	0.213
Tc00.1047053508975.10	acyl-CoA dehydrogenase, mitochondrial precursor	0	No	16	266	21	310	0.865	0.888	0.112
Tc00.1047053506435.270	acyltransferase	0	No	49	847	53	717	0.259	0.783	0.217
Tc00.1047053510325.40	acyltransferase	2	Yes	12	183	15	165	0.431	0.721	0.279
Tc00.1047053509105.60	adenosine deaminase-like protein	0	No	40	470	27	386	0.523	1.217	-0.217
Tc00.1047053509965.370	adenosine kinase	0	No	8	180	16	203	0.212	0.564	0.436
Tc00.1047053506855.180	adenylate kinase	0	No	7	161	16	154	0.0821	0.418	0.582
Tc00.1047053507883.80	adenylate kinase	0	No	10	85	9	126	0.335	1.647	-0.647
Tc00.1047053509683.80	adenylosuccinate synthetase	0	No	16	195	25	329	0.867	1.08	-0.08
Tc00.1047053511825.220	alanyl-tRNA synthetase	0	No	14	280	38	549	0.364	0.722	0.278
Tc00.1047053509065.9	aldehyde dehydrogenase	0	No	22	106	24	200	0.1	1.73	-0.73
Tc00.1047053511751.120	aldehyde dehydrogenase family	0	No	23	312	26	325	0.882	0.921	0.079
Tc00.1047053505807.110	alkyl-dihydroxyacetone phosphate synthase	0	No	20	217	33	365	1	1.019	-0.019
Tc00.1047053508799.120	amino acid permease/transporter	10	No	17	250	29	317	0.439	0.743	0.257
Tc00.1047053508557.20	amino acid transporter	11	No	339	187	291	248	0.0006	1.545	-0.545
Tc00.1047053511543.30	amino acid transporter	11	No	13	268	27	276	0.0487	0.496	0.504
Tc00.1047053511439.120	aminopeptidase	0	No	36	354	24	319	0.283	1.352	-0.352
Tc00.1047053511051.70	aminopeptidase	0	No	8	169	21	289	0.426	0.651	0.349
Tc00.1047053510325.69	aminopeptidase	0	No	11	143	19	248	1	1.004	-0.004
Tc00.1047053511289.30	aminopeptidase	0	No	7	78	17	198	1	1.045	-0.045
Tc00.1047053510751.4	aminopeptidase P	0	No	30	94	29	209	0.00432	2.3	-1.3
Tc00.1047053511365.94	anaphase promoting complex, subunit 10-like protein	0	No	5	115	12	129	0.209	0.467	0.533
Tc00.1047053508693.180	ankyrin	0	No	11	195	13	203	0.835	0.881	0.119
Tc00.1047053510769.80	ankyrin repeat protein	0	No	131	2154	116	1967	0.844	1.031	-0.031
Tc00.1047053510877.10	antigenic protein	0	No	938	755	515	495	0.0282	1.194	-0.194
Tc00.1047053506673.50	apurinic/apyrimidinic endonuclease	0	No	22	312	21	327	0.875	1.098	-0.098
Tc00.1047053509901.170	apurinic/apyrimidinic endonuclease,APE1/exoIII-related apurinic/apyrimidinic endonuclease	0	No	44	182	22	233	0.000803	2.56	-1.56
Tc00.1047053510947.40	arginase	0	No	18	76	13	190	0.00172	3.462	-2.462
Tc00.1047053508593.110	arginine N-methyltransferase	0	No	93	75	66	156	5.0182e-07	2.931	-1.931
Tc00.1047053510311.140	arginine N-methyltransferase	0	No	9	173	17	226	0.42	0.692	0.308
Tc00.1047053509967.30	aspartyl-tRNA synthetase	0	No	11	223	23	279	0.211	0.598	0.402
Tc00.1047053510257.90	autophagocytosis associated protein	0	No	5	104	15	155	0.236	0.497	0.503
Tc00.1047053507105.10	beta prime cop protein	0	No	21	192	41	349	0.888	0.931	0.069
Tc00.1047053507105.10	beta prime cop protein	0	No	8	115	8	123	1	1.07	-0.07
Tc00.1047053509499.20	beta propeller protein	0	No	15	175	24	279	1	0.996	0.004
Tc00.1047053509799.10	beta-adaptin	0	No	37	345	49	379	0.426	0.83	0.17
Tc00.1047053506673.60	beta-adaptin 3	0	No	29	542	52	563	0.0215	0.579	0.421
Tc00.1047053511109.120	beta-ketoacyl synthase family protein	0	No	21	189	24	297	0.34	1.375	-0.375
Tc00.1047053510719.60	biotin/lipoate protein ligase	0	No	9	121	17	153	0.41	0.669	0.331
Tc00.1047053509943.20	cAMP specific phosphodiesterase	0	No	11	192	16	193	0.427	0.691	0.309
Tc00.1047053510769.120	calcium motive p-type ATPase	8	No	12	408	32	617	0.114	0.567	0.433
Tc00.1047053511277.560	calcium-dependent lipid binding protein	3	No	25	389	26	357	0.667	0.882	0.118
Tc00.1047053511585.220	calcium/potassium channel (CAKC)	7	No	13	485	23	526	0.177	0.613	0.387
Tc00.1047053509683.50	calmodulin	0	No	6	55	8	90	0.777	1.227	-0.227
Tc00.1047053510121.170	calpain cysteine peptidase	0	No	35	833	69	927	0.00825	0.564	0.436
Tc00.1047053508999.220	calpain cysteine peptidase	0	No	27	493	26	415	0.671	0.874	0.126
Tc00.1047053509013.19	calpain-like cysteine peptidase	0	No	306	97	180	138	4.690e-08	2.419	-1.419
Tc00.1047053511269.70	calpain-like cysteine peptidase	0	No	29	569	40	399	0.00785	0.508	0.492
Tc00.1047053511847.10	calpain-like cysteine peptidase	0	No	11	370	35	553	0.0302	0.47	0.53
Tc00.1047053508999.200	calpain-like cysteine peptidase	0	No	14	389	26	413	0.106	0.572	0.428
Tc00.1047053511507.70	calpain-like cysteine peptidase	0	No	42	718	43	609	0.432	0.828	0.172
Tc00.1047053510685.10	calreticulin	1	Yes	15	146	19	186	1	1.006	-0.006
Tc00.1047053509597.20	carbonic anhydrase-like protein	1	No	25	326	20	259	1	0.993	0.007
Tc00.1047053506631.20	cardiolipin synthetase	0	No	23	340	40	372	0.0888	0.629	0.371
Tc00.1047053509569.110	carrier protein	4	No	6	172	20	211	0.0394	0.368	0.632
Tc00.1047053508741.320	casein kinase II, alpha chain	0	No	12	151	61	216	5.398e-05	0.281	0.719
Tc00.1047053508277.350	cation transporter	2	No	24	453	35	404	0.0799	0.612	0.388
Tc00.1047053511355.14	cation transporter	1	No	12	231	12	228	1	0.987	0.013
Tc00.1047053508405.10	cell division cycle protein	3	No	18	395	17	415	0.863	1.112	-0.112
Tc00.1047053506811.210	cell division cycle protein 45 (CDC45)	0	No	18	247	26	406	0.748	1.138	-0.138
Tc00.1047053510743.100	chaperone DNAJ protein	0	Yes	5	186	22	290	0.0401	0.354	0.646
Tc00.1047053511423.170	chaperone DNAJ protein	0	Yes	12	174	27	230	0.173	0.587	0.413
Tc00.1047053511261.20	chaperone DNAJ protein	0	No	9	118	12	101	0.367	0.642	0.358
Tc00.1047053510759.134	chaperone DNAJ protein	1	No	11	263	12	198	0.397	0.69	0.31
Tc00.1047053509911.100	chaperone DNAJ protein	1	No	5	114	9	115	0.411	0.56	0.44
Tc00.1047053510887.14	chaperone DNAJ protein	0	No	55	361	38	295	0.504	1.183	-0.183
Tc00.1047053511261.100	chaperone DNAJ protein	0	No	33	510	30	419	0.697	0.904	0.096
Tc00.1047053511531.9	chaperone DNAJ protein	1	Yes	9	169	8	157	1	1.045	-0.045
Tc00.1047053511537.50	chaperone DNAJ protein	0	No	9	139	11	169	1	0.995	0.005
Tc00.1047053511531.40	chaperonin alpha subunit	0	No	6	69	29	282	0.825	0.846	0.154
Tc00.1047053511027.10	chloride channel protein	7	No	6	279	39	412	0.000206	0.227	0.773
Tc00.1047053510575.130	chloride channel protein	12	No	30	260	26	298	0.329	1.322	-0.322
Tc00.1047053510575.130	chloride channel protein	12	No	12	250	13	249	1	0.919	0.081
Tc00.1047053511141.20	choline dehydrogenase	1	No	31	219	41	319	0.703	1.101	-0.101
Tc00.1047053510181.60	chromatin assembly factor 1 subunit B	0	Yes	16	294	27	321	0.207	0.647	0.353
Tc00.1047053508799.20	chromatin binding protein	0	No	15	319	27	333	0.111	0.58	0.42
Tc00.1047053511277.110	citrate synthase	0	No	10	188	17	268	0.84	0.839	0.161
Tc00.1047053511753.20	class I nuclease-like protein	1	Yes	20	265	12	183	0.852	1.151	-0.151
Tc00.1047053509875.190	clathrin coat assembly protein	0	No	12	323	18	312	0.266	0.644	0.356
Tc00.1047053507511.10	cleavage and polyadenylation specificity factor	0	No	12	135	12	276	0.118	2.044	-1.044
Tc00.1047053511217.140	coatomer delta subunit	0	No	11	146	18	191	0.696	0.799	0.201
Tc00.1047053506221.50	coatomer epsilon subunit	0	No	8	175	17	205	0.214	0.551	0.449
Tc00.1047053511211.20	coatomer gamma subunit	0	No	12	408	27	464	0.0696	0.505	0.495
Tc00.1047053511469.30	coatomer zeta subunit	0	No	5	110	10	87	0.11	0.395	0.605
Tc00.1047053509941.110	condensin subunit 1	0	No	25	391	43	612	0.797	0.91	0.09
Tc00.1047053511445.160	copper-transporting ATPase-like protein	8	No	44	562	58	568	0.215	0.767	0.233
Tc00.1047053510515.100	coronin	0	No	42	266	25	270	0.0516	1.705	-0.705
Tc00.1047053511803.10	cullin 2	0	No	12	408	28	280	0.000409	0.294	0.706
Tc00.1047053510105.40	cullin-like protein	0	No	48	477	26	397	0.0898	1.537	-0.537
Tc00.1047053509029.130	cyclin 1	0	No	11	210	22	193	0.046	0.46	0.54
Tc00.1047053511017.30	cyclin dependent kinase-binding protein	0	No	13	346	25	315	0.031	0.473	0.527
Tc00.1047053509033.30	cyclophilin	0	No	7	130	11	155	0.632	0.759	0.241
Tc00.1047053511217.120	cyclophilin	0	No	6	99	11	143	0.799	0.788	0.212
Tc00.1047053511825.69	cyclophilin	0	No	5	42	9	85	1	1.124	-0.124
Tc00.1047053511747.7	cyclosome subunit	0	No	62	532	38	569	0.00906	1.745	-0.745
Tc00.1047053511827.100	cysteine peptidase C (CPC)	1	Yes	16	186	14	184	0.85	1.131	-0.131
Tc00.1047053511907.200	cysteine peptidase inhibitor	0	No	8	94	7	58	0.583	0.705	0.295
Tc00.1047053507537.30	cysteinyl-tRNA synthetase	0	No	23	246	44	421	0.79	0.895	0.105
Tc00.1047053509719.40	cytochrome P450	1	Yes	13	300	30	342	0.0398	0.494	0.506
Tc00.1047053510747.60	cytochrome P450 reductase	1	No	29	385	32	405	0.894	0.953	0.047
Tc00.1047053507951.154	cytochrome b5	0	No	7	113	6	108	1	1.115	-0.115
Tc00.1047053508995.60	cytochrome c oxidase assembly factor	0	Yes	5	139	11	195	0.45	0.638	0.362
Tc00.1047053506821.210	cytochrome-b5 reductase	0	Yes	7	113	12	189	1	0.976	0.024
Tc00.1047053510515.60	cytosolic leucyl aminopeptidase	0	No	20	296	24	379	0.876	1.067	-0.067
Tc00.1047053506807.10	delta tubulin	1	No	20	273	22	289	1	0.962	0.038
Tc00.1047053510181.20	delta-6 fatty acid desaturase	3	No	15	190	21	240	0.861	0.902	0.098
Tc00.1047053511653.10	delta-adaptin	0	No	83	240	51	267	0.00346	1.811	-0.811
Tc00.1047053506195.300	deoxyhypusine synthase	0	No	18	266	22	287	0.745	0.883	0.117
Tc00.1047053510303.50	deoxyribose-phosphate aldolase	0	No	5	113	8	179	1	0.99	0.01
Tc00.1047053509151.130	deoxyuridine triphosphatase	2	Yes	19	177	11	156	0.34	1.522	-0.522
Tc00.1047053510105.170	dihydrolipoamide acetyltransferase precursor	0	No	16	139	17	280	0.0869	1.896	-0.896
Tc00.1047053510351.90	dihydrolipoamide branched chain transacylase	0	No	15	269	16	247	0.714	0.861	0.139
Tc00.1047053509379.10	dihydrolipoamide dehydrogenase	0	No	8	153	28	296	0.197	0.553	0.447
Tc00.1047053511025.110	dihydrolipoyl dehydrogenase	0	No	8	90	24	239	1	0.885	0.115
Tc00.1047053506107.20	dihydrouridine synthase (Dus)	0	No	20	233	24	262	0.875	0.937	0.063
Tc00.1047053510183.20	dipeptidyl-peptidase 8-like serine peptidase	0	No	28	464	42	496	0.215	0.713	0.287
Tc00.1047053511281.40	diphosphomevalonate decarboxylase	0	No	11	121	20	226	1	1.027	-0.027
Tc00.1047053511389.130	diphthine synthase	2	Yes	11	72	18	156	0.529	1.324	-0.324
Tc00.1047053511621.60	dolichyl-P-Man:Man7GlcNAc2-PP-dolichyl alpha6-mannosyltransferase	11	No	23	365	24	259	0.221	0.68	0.32
Tc00.1047053511621.60	dolichyl-P-Man:Man7GlcNAc2-PP-dolichyl alpha6-mannosyltransferase	11	No	78	176	56	135	0.834	1.068	-0.068
Tc00.1047053508169.60	dolichyl-phosphate beta-D-mannosyltransferase precursor	1	No	10	88	14	138	0.828	1.12	-0.12
Tc00.1047053508387.170	double-strand-break repair protein rad21 homolog	0	No	22	406	22	346	0.642	0.852	0.148
Tc00.1047053511621.190	dual specificity protein phosphatase	0	No	11	208	15	203	0.427	0.716	0.284
Tc00.1047053510731.59	dual specificity protein phosphatase	0	No	5	132	6	155	1	0.979	0.021
Tc00.1047053511653.20	dual-specificity protein phosphatase	0	No	10	213	17	208	0.233	0.574	0.426
Tc00.1047053509967.170	dynein arm light chain	0	No	5	106	12	170	0.608	0.668	0.332
Tc00.1047053511109.30	dynein intermediate chain	0	No	28	439	46	513	0.183	0.711	0.289
Tc00.1047053507857.60	dynein intermediate chain	0	No	9	172	31	355	0.219	0.599	0.401
Tc00.1047053506359.80	dynein light chain	0	No	5	30	5	73	0.28	2.433	-1.433
Tc00.1047053511277.84	dynein light chain	0	No	7	101	7	114	1	1.129	-0.129
Tc00.1047053511025.10	dynein light intermediate chain	0	No	7	164	9	184	1	0.873	0.127
Tc00.1047053507483.20	ef-hand protein 5	0	No	5	113	31	109	2.194e-05	0.156	0.844
Tc00.1047053508543.140	electron transfer flavoprotein-ubiquinone oxidoreductase	0	No	31	170	43	326	0.24	1.382	-0.382
Tc00.1047053511693.90	electron-transfer-flavoprotein, alpha polypeptide	0	No	10	125	17	188	0.839	0.885	0.115
Tc00.1047053510073.50	elongation factor 1-gamma (EF-1-gamma)	0	No	6	226	15	224	0.0724	0.396	0.604
Tc00.1047053511277.70	elongation factor Tu	0	No	10	74	23	241	0.395	1.416	-0.416
Tc00.1047053511577.50	endo-beta-N-acetylglucosaminidase	0	No	108	549	71	536	0.019	1.485	-0.485
Tc00.1047053509319.60	endo/exonuclease Mre11	0	No	13	338	31	435	0.0841	0.54	0.46
Tc00.1047053507099.140	endomembrane protein	10	Yes	31	145	17	145	0.0635	1.824	-0.824
Tc00.1047053507099.140	endomembrane protein	10	Yes	14	255	16	245	0.708	0.841	0.159
Tc00.1047053507623.140	endonuclease G	0	Yes	8	271	21	285	0.0346	0.401	0.599
Tc00.1047053506679.280	endonuclease/exonuclease/phosphatase	0	No	309	153	163	172	2.971e-07	2.131	-1.131
Tc00.1047053511511.10	endosomal trafficking protein RME-8	0	No	18	468	35	520	0.0659	0.571	0.429
Tc00.1047053511529.90	enolase	0	No	15	335	23	313	0.181	0.609	0.391
Tc00.1047053508185.10	enoyl-CoA hydratase, mitochondrial precursor	0	No	5	95	7	167	0.762	1.256	-0.256
Tc00.1047053511529.160	enoyl-CoA hydratase/isomerase family protein	0	No	10	101	11	154	0.494	1.386	-0.386
Tc00.1047053511751.200	epsilon-adaptin	0	No	27	680	46	630	0.0157	0.544	0.456
Tc00.1047053511621.90	esterase	0	No	11	147	16	136	0.315	0.636	0.364
Tc00.1047053506357.120	ethanolamine phosphotransferase	8	No	9	239	18	250	0.165	0.523	0.477
Tc00.1047053506127.110	eukaryotic peptide chain release factor subunit 1	0	No	5	6	7	105	0.00124	12.5	-11.5
Tc00.1047053508041.60	eukaryotic release factor 3	0	No	20	237	31	379	1	1.032	-0.032
Tc00.1047053509205.30	eukaryotic translation initiation factor	0	No	6	146	11	216	0.802	0.807	0.193
Tc00.1047053509065.160	eukaryotic translation initiation factor 3 subunit 7-like protein	0	No	8	284	19	279	0.0472	0.414	0.586
Tc00.1047053507723.130	eukaryotic translation initiation factor 3 subunit 8	0	No	11	369	28	393	0.0138	0.418	0.582
Tc00.1047053508707.64	exonuclease	0	No	10	182	12	145	0.382	0.664	0.336
Tc00.1047053511577.110	exopolyphosphatase;evidence=Inferred from Direct Assay	0	No	21	233	17	235	0.613	1.246	-0.246
Tc00.1047053510167.29	exosome complex exonuclease	0	No	7	136	13	204	0.815	0.808	0.192
Tc00.1047053509767.180	exosome component CSL4	0	No	8	135	11	166	1	0.894	0.106
Tc00.1047053506563.20	exosome-associated protein 1	0	No	15	174	17	229	0.713	1.161	-0.161
Tc00.1047053507089.80	exosome-associated protein 2	0	No	12	126	8	172	0.161	2.048	-1.048
Tc00.1047053508269.60	exosome-associated protein 4	0	No	6	101	12	134	0.469	0.663	0.337
Tc00.1047053508369.20	farnesyltransferase	0	No	5	196	14	234	0.155	0.426	0.574
Tc00.1047053508737.70	fatty acid desaturase	5	No	20	200	16	252	0.223	1.575	-0.575
Tc00.1047053511245.140	fatty acid elongase	7	No	14	134	10	153	0.294	1.599	-0.599
Tc00.1047053511245.130	fatty acid elongase	6	No	7	114	11	179	1	0.999	0.001
Tc00.1047053511581.20	fatty acyl CoA syntetase 1	0	No	8	240	22	236	0.0137	0.358	0.642
Tc00.1047053507665.30	ferric reductase	12	No	10	81	6	77	0.44	1.584	-0.584
Tc00.1047053507665.30	ferric reductase	12	No	7	211	9	205	0.619	0.756	0.244
Tc00.1047053511507.80	ferric reductase transmembrane protein	6	No	16	208	6	153	0.186	1.962	-0.962
Tc00.1047053510149.120	flagellar radial spoke protein-like	0	No	10	136	16	264	0.672	1.213	-0.213
Tc00.1047053511041.50	flagellum transition zone component	0	No	46	759	22	526	0.165	1.449	-0.449
Tc00.1047053509561.20	flagellum-adhesion glycoprotein	1	Yes	41	429	25	355	0.302	1.357	-0.357
Tc00.1047053510105.80	folylpolyglutamate-dihydrofolate synthetase	0	No	15	292	18	296	0.721	0.845	0.155
Tc00.1047053511755.80	formin	0	No	15	303	29	259	0.0121	0.442	0.558
Tc00.1047053511755.80	formin	0	No	18	594	20	332	0.0397	0.503	0.497
Tc00.1047053508641.320	formin	0	No	32	570	42	539	0.187	0.72	0.28
Tc00.1047053508351.10	fructose-1,6-bisphosphatase, cytosolic	0	No	5	116	16	182	0.244	0.49	0.51
Tc00.1047053510963.50	fructose-6-phosphate2-kinase/fructose-2,6-bisphos phatase,putative	0	No	18	93	15	111	0.353	1.432	-0.432
Tc00.1047053510301.20	fructose-bisphosphate aldolase, glycosomal	0	No	6	55	20	170	1	0.927	0.073
Tc00.1047053510667.120	galactokinase	0	No	309	141	278	194	0.00208	1.529	-0.529
Tc00.1047053508465.90	galactokinase	0	No	13	342	19	274	0.104	0.548	0.452
Tc00.1047053511531.50	glucosamine-6-phosphate isomerase	0	No	6	94	6	175	0.357	1.862	-0.862
Tc00.1047053510889.221	glucose-6-phosphate isomerase, glycosomal	0	No	14	199	36	350	0.281	0.684	0.316
Tc00.1047053508373.10	glutamine dependent carbamoyl-phosphate synthase	0	No	125	180	86	289	5.156e-07	2.334	-1.334
Tc00.1047053508175.370	glutamine synthetase	0	No	13	144	21	222	1	0.954	0.046
Tc00.1047053508387.120	glutaminyl cyclase	1	No	44	514	38	392	0.642	0.883	0.117
Tc00.1047053511731.60	glutamyl-tRNA synthetase	0	No	12	174	22	351	0.851	1.1	-0.1
Tc00.1047053508865.10	glutathione synthetase	0	No	27	263	30	281	1	0.962	0.038
Tc00.1047053506885.413	glyceraldehyde-3-phosphate dehydrogenase	0	No	9	196	21	207	0.058	0.453	0.547
Tc00.1047053510943.150	glycerol-3-phosphate acyltransferase	3	No	22	301	35	413	0.676	0.862	0.138
Tc00.1047053511423.70	glycerol-3-phosphate dehydrogenase (FAD-dependent)	1	Yes	25	398	32	388	0.339	0.762	0.238
Tc00.1047053511231.50	glycine cleavage T-protein	0	No	7	182	11	234	0.809	0.818	0.182
Tc00.1047053509207.80	glycogen synthase kinase-3 alpha	0	No	15	286	23	301	0.316	0.686	0.314
Tc00.1047053511293.69	glycosomal malate dehydrogenase	0	No	13	65	25	170	0.44	1.36	-0.36
Tc00.1047053511017.50	glycosomal membrane protein	3	No	6	122	15	111	0.0418	0.364	0.636
Tc00.1047053510283.70	glycosyl hydrolase-like protein	1	Yes	13	390	25	301	0.011	0.401	0.599
Tc00.1047053510283.70	glycosyl hydrolase-like protein	1	Yes	133	567	70	402	0.0703	1.347	-0.347
Tc00.1047053506337.40	glycosyl transferase-like protein	0	No	24	96	19	111	0.314	1.461	-0.461
Tc00.1047053510877.180	glycosylphosphatidylinositol (GPI) anchor	2	Yes	23	322	22	308	1	1	0
Tc00.1047053508891.10	glycosyltransferase	0	No	21	207	19	246	0.414	1.314	-0.314
Tc00.1047053511229.110	glycyl-tRNA synthetase	0	No	370	57	171	151	3.573e-24	5.732	-4.732
Tc00.1047053511229.110	glycyl-tRNA synthetase	0	No	32	86	23	182	0.000369	2.944	-1.944
Tc00.1047053511153.50	haloacid dehalogenase hydrolase	0	No	12	232	18	188	0.129	0.54	0.46
Tc00.1047053510131.40	haloacid dehalogenase-like hydrolase	0	No	16	199	15	174	0.854	0.933	0.067
Tc00.1047053507513.50	heat shock 70 kDa protein	0	No	24	184	24	302	0.12	1.641	-0.641
Tc00.1047053511263.9	heat shock protein	0	No	6	170	31	330	0.0287	0.376	0.624
Tc00.1047053506301.11	heat shock protein	0	No	15	131	14	189	0.325	1.546	-0.546
Tc00.1047053510579.60	heat shock protein	8	No	26	368	24	255	0.371	0.751	0.249
Tc00.1047053511585.70	heat shock protein 70 (hsp70)	1	No	29	603	37	471	0.0563	0.612	0.388
Tc00.1047053508153.500	helicase	0	No	22	74	16	107	0.0716	1.988	-0.988
Tc00.1047053508153.500	helicase	0	No	13	78	10	96	0.374	1.6	-0.6
Tc00.1047053510753.9	helicase	0	No	21	463	22	377	0.436	0.777	0.223
Tc00.1047053508153.500	helicase	0	No	19	231	21	284	0.744	1.112	-0.112
Tc00.1047053508645.10	helicase-like protein	0	No	47	797	50	647	0.207	0.763	0.237
Tc00.1047053506561.10	helicase-like protein	0	No	18	337	28	513	1	0.979	0.021
Tc00.1047053510121.20	hexokinase	0	No	7	219	28	268	0.00424	0.306	0.694
Tc00.1047053507951.114	high mobility group protein	0	No	8	140	9	139	1	0.883	0.117
Tc00.1047053511239.150	histone acetyltransferase	0	No	11	33	12	82	0.088	2.278	-1.278
Tc00.1047053511239.150	histone acetyltransferase	0	No	13	103	35	200	0.41	0.721	0.279
Tc00.1047053509395.120	histone deacetylase	0	No	28	372	37	388	0.369	0.789	0.211
Tc00.1047053506821.140	histone deacetylase	0	No	29	322	33	325	0.691	0.887	0.113
Tc00.1047053508993.20	homocysteine S-methyltransferase	0	No	18	313	17	241	0.6	0.815	0.185
Tc00.1047053508199.50	huntingtin interacting protein (HIP)	5	No	38	678	43	499	0.064	0.65	0.35
Tc00.1047053504625.60	hydrogenase	0	No	12	185	34	282	0.0811	0.538	0.462
Tc00.1047053511309.30	hydrolase, alpha/beta fold family	0	No	17	171	12	178	0.34	1.475	-0.475
Tc00.1047053511309.40	hydrolase-like protein	0	No	15	285	22	265	0.234	0.634	0.366
Tc00.1047053509429.290	hydroxyacylglutathione hydrolase	0	No	5	115	12	174	0.453	0.63	0.37
Tc00.1047053510031.30	hypothetical protein	0	No	29	600	31	326	0.0123	0.508	0.492
Tc00.1047053503975.60	hypothetical protein	0	No	15	151	6	90	0.486	1.49	-0.49
Tc00.1047053510031.30	hypothetical protein	0	No	51	339	41	240	0.571	0.881	0.119
Tc00.1047053506181.150	hypothetical protein	0	No	43	438	49	447	0.661	0.896	0.104
Tc00.1047053511283.160	hypothetical protein, conserved	0	No	540	104	356	261	5.762e-25	3.807	-2.807
Tc00.1047053511527.9	hypothetical protein, conserved	0	No	1876	884	1079	924	5.167e-23	1.817	-0.817
Tc00.1047053511003.30	hypothetical protein, conserved	0	No	1079	404	774	616	1.270e-21	2.126	-1.126
Tc00.1047053509167.10	hypothetical protein, conserved	0	No	672	226	317	284	1.505e-18	2.664	-1.664
Tc00.1047053510313.20	hypothetical protein, conserved	0	No	427	100	240	180	1.656e-15	3.203	-2.203
Tc00.1047053510311.50	hypothetical protein, conserved	0	No	216	37	125	103	1.720e-13	4.81	-3.81
Tc00.1047053509173.9	hypothetical protein, conserved	0	No	1360	668	835	679	6.834e-13	1.656	-0.656
Tc00.1047053511871.40	hypothetical protein, conserved	0	No	56	43	41	159	7.763e-10	5.05	-4.05
Tc00.1047053509979.30	hypothetical protein, conserved	0	No	94	2122	189	2001	2.660e-09	0.469	0.531
Tc00.1047053508739.40	hypothetical protein, conserved	0	No	880	453	467	408	2.882e-09	1.697	-0.697
Tc00.1047053511361.20	hypothetical protein, conserved	0	Yes	199	131	89	160	5.868e-09	2.731	-1.731
Tc00.1047053510757.9	hypothetical protein, conserved	0	No	549	238	284	243	6.619e-09	1.974	-0.974
Tc00.1047053506301.30	hypothetical protein, conserved	0	No	61	241	17	297	2.380e-08	4.422	-3.422
Tc00.1047053511283.170	hypothetical protein, conserved	0	No	116	26	56	56	9.918e-08	4.462	-3.462
Tc00.1047053509641.50	hypothetical protein, conserved	2	No	70	8	34	34	1.264e-07	8.75	-7.75
Tc00.1047053510739.10	hypothetical protein, conserved	0	No	366	124	201	147	3.169e-07	2.159	-1.159
Tc00.1047053511365.100	hypothetical protein, conserved	3	No	430	200	228	200	9.0105e-07	1.886	-0.886
Tc00.1047053510349.40	hypothetical protein, conserved	0	No	44	1192	77	818	9.615e-07	0.392	0.608
Tc00.1047053506885.4	hypothetical protein, conserved	0	No	351	147	167	146	9.922e-07	2.087	-1.087
Tc00.1047053510285.100	hypothetical protein, conserved	0	No	6	392	38	395	1.382e-06	0.159	0.841
Tc00.1047053510131.99	hypothetical protein, conserved	1	No	303	152	163	166	2.246e-06	2.03	-1.03
Tc00.1047053511003.30	hypothetical protein, conserved	0	No	276	93	177	130	2.694e-06	2.18	-1.18
Tc00.1047053510597.30	hypothetical protein, conserved	0	No	23	750	57	614	4.914e-06	0.33	0.67
Tc00.1047053507491.50	hypothetical protein, conserved	0	No	83	226	40	280	5.465e-06	2.571	-1.571
Tc00.1047053510667.20	hypothetical protein, conserved	11	No	366	185	290	254	1.160e-05	1.733	-0.733
Tc00.1047053507517.40	hypothetical protein, conserved	0	No	67	341	17	275	1.658e-05	3.178	-2.178
Tc00.1047053508457.20	hypothetical protein, conserved	0	Yes	11	368	44	379	1.916e-05	0.257	0.743
Tc00.1047053509877.10	hypothetical protein, conserved	0	No	65	47	36	83	2.225e-05	3.189	-2.189
Tc00.1047053510861.14	hypothetical protein, conserved	0	No	49	1140	75	788	3.0262e-05	0.452	0.548
Tc00.1047053509977.100	hypothetical protein, conserved	0	No	10	320	42	340	3.646e-05	0.253	0.747
Tc00.1047053508593.60	hypothetical protein, conserved	0	No	23	546	59	519	4.961e-05	0.371	0.629
Tc00.1047053510423.50	hypothetical protein, conserved	0	No	22	28	28	149	6.956e-05	4.181	-3.181
Tc00.1047053511217.130	hypothetical protein, conserved	10	No	35	770	65	615	7.0333e-05	0.43	0.57
Tc00.1047053510635.40	hypothetical protein, conserved	0	Yes	7	215	23	137	7.380e-05	0.194	0.806
Tc00.1047053511037.20	hypothetical protein, conserved	2	No	88	227	59	322	8.224e-05	2.116	-1.116
Tc00.1047053509633.10	hypothetical protein, conserved	0	No	117	30	77	55	0.000147	2.786	-1.786
Tc00.1047053510345.40	hypothetical protein, conserved	9	No	34	727	53	486	0.000177	0.429	0.571
Tc00.1047053511653.60	hypothetical protein, conserved	0	No	6	296	29	304	0.000177	0.212	0.788
Tc00.1047053510595.40	hypothetical protein, conserved	0	No	82	105	54	155	0.0002	2.242	-1.242
Tc00.1047053510101.340	hypothetical protein, conserved	0	No	39	1183	59	814	0.000207	0.455	0.545
Tc00.1047053510659.10	hypothetical protein, conserved	5	Yes	8	333	25	249	0.000237	0.239	0.761
Tc00.1047053507029.10	hypothetical protein, conserved	0	No	16	486	39	402	0.000243	0.339	0.661
Tc00.1047053510357.130	hypothetical protein, conserved	1	Yes	58	856	73	546	0.000257	0.507	0.493
Tc00.1047053510759.110	hypothetical protein, conserved	2	Yes	16	493	30	294	0.000264	0.318	0.682
Tc00.1047053511277.480	hypothetical protein, conserved	0	Yes	102	71	70	109	0.000276	2.237	-1.237
Tc00.1047053511365.100	hypothetical protein, conserved	3	No	186	70	97	78	0.000288	2.137	-1.137
Tc00.1047053508641.280	hypothetical protein, conserved	0	No	90	1972	95	1211	0.000448	0.582	0.418
Tc00.1047053509617.40	hypothetical protein, conserved	0	No	56	433	11	258	0.000449	3.033	-2.033
Tc00.1047053507509.40	hypothetical protein, conserved	0	No	5	332	19	247	0.000525	0.196	0.804
Tc00.1047053509211.10	hypothetical protein, conserved	0	No	6	391	23	342	0.000529	0.228	0.772
Tc00.1047053508797.20	hypothetical protein, conserved	0	No	42	331	9	237	0.000542	3.341	-2.341
Tc00.1047053509637.27	hypothetical protein, conserved	0	No	89	243	34	198	0.0006	2.133	-1.133
Tc00.1047053509805.100	hypothetical protein, conserved	1	No	55	1137	59	626	0.000615	0.513	0.487
Tc00.1047053508567.100	hypothetical protein, conserved	0	No	53	1141	72	822	0.000738	0.53	0.47
Tc00.1047053511529.30	hypothetical protein, conserved	1	Yes	6	233	26	241	0.000802	0.239	0.761
Tc00.1047053510359.360	hypothetical protein, conserved	2	No	12	288	36	285	0.000812	0.33	0.67
Tc00.1047053511813.10	hypothetical protein, conserved	0	No	172	72	90	76	0.000824	2.017	-1.017
Tc00.1047053509399.60	hypothetical protein, conserved	0	No	30	780	57	683	0.000829	0.461	0.539
Tc00.1047053508541.190	hypothetical protein, conserved	0	No	29	506	49	383	0.000849	0.448	0.552
Tc00.1047053506327.40	hypothetical protein, conserved	0	No	61	1141	82	854	0.000869	0.557	0.443
Tc00.1047053503631.9	hypothetical protein, conserved	0	No	12	502	28	381	0.000982	0.325	0.675
Tc00.1047053511239.70	hypothetical protein, conserved	0	No	7	345	23	291	0.00114	0.257	0.743
Tc00.1047053508045.4	hypothetical protein, conserved	0	No	144	389	70	323	0.00119	1.708	-0.708
Tc00.1047053509233.170	hypothetical protein, conserved	10	Yes	61	285	110	286	0.00119	0.556	0.444
Tc00.1047053510819.10	hypothetical protein, conserved	0	No	21	799	43	680	0.00121	0.416	0.584
Tc00.1047053510755.19	hypothetical protein, conserved	0	No	19	723	36	543	0.00124	0.396	0.604
Tc00.1047053510609.100	hypothetical protein, conserved	5	No	38	675	48	411	0.00125	0.482	0.518
Tc00.1047053506511.40	hypothetical protein, conserved	0	No	21	464	40	367	0.00132	0.415	0.585
Tc00.1047053510149.30	hypothetical protein, conserved	1	Yes	12	465	31	412	0.00153	0.343	0.657
Tc00.1047053506673.20	hypothetical protein, conserved	0	No	6	195	22	177	0.00154	0.248	0.752
Tc00.1047053510303.160	hypothetical protein, conserved	0	No	24	731	49	670	0.00163	0.449	0.551
Tc00.1047053511141.10	hypothetical protein, conserved	0	No	10	381	23	263	0.0017	0.3	0.7
Tc00.1047053509967.150	hypothetical protein, conserved	0	No	48	1091	55	661	0.00175	0.529	0.471
Tc00.1047053510055.150	hypothetical protein, conserved	4	No	54	1255	95	1284	0.00177	0.582	0.418
Tc00.1047053509429.170	hypothetical protein, conserved	0	No	20	54	15	132	0.00177	3.259	-2.259
Tc00.1047053511435.10	hypothetical protein, conserved	0	No	250	128	142	122	0.00177	1.678	-0.678
Tc00.1047053506825.60	hypothetical protein, conserved	0	No	36	631	53	464	0.00183	0.499	0.501
Tc00.1047053508215.6	hypothetical protein, conserved	7	Yes	14	392	28	280	0.002	0.357	0.643
Tc00.1047053511287.10	hypothetical protein, conserved	0	No	120	335	69	327	0.00216	1.698	-0.698
Tc00.1047053510603.150	hypothetical protein, conserved	0	No	26	493	48	428	0.00244	0.47	0.53
Tc00.1047053511419.20	hypothetical protein, conserved	0	No	14	382	34	351	0.00257	0.378	0.622
Tc00.1047053510889.270	hypothetical protein, conserved	0	No	36	808	47	527	0.00258	0.5	0.5
Tc00.1047053509207.120	hypothetical protein, conserved	0	No	13	596	26	427	0.00263	0.358	0.642
Tc00.1047053509831.33	hypothetical protein, conserved	0	No	53	316	54	166	0.00273	0.516	0.484
Tc00.1047053511267.40	hypothetical protein, conserved	0	No	5	213	28	296	0.0028	0.248	0.752
Tc00.1047053511039.39	hypothetical protein, conserved	0	No	12	382	32	365	0.00281	0.358	0.642
Tc00.1047053511511.30	hypothetical protein, conserved	1	No	16	471	33	382	0.00285	0.393	0.607
Tc00.1047053508859.70	hypothetical protein, conserved	0	No	34	677	46	456	0.00315	0.498	0.502
Tc00.1047053506991.10	hypothetical protein, conserved	1	No	15	410	27	277	0.00328	0.375	0.625
Tc00.1047053509321.10	hypothetical protein, conserved	0	No	14	523	31	445	0.00332	0.384	0.616
Tc00.1047053509059.70	hypothetical protein, conserved	0	No	46	985	74	898	0.00338	0.567	0.433
Tc00.1047053510257.50	hypothetical protein, conserved	0	No	6	339	19	279	0.00339	0.26	0.74
Tc00.1047053511303.9	hypothetical protein, conserved	0	No	13	334	29	274	0.00355	0.368	0.632
Tc00.1047053509207.40	hypothetical protein, conserved	0	No	97	408	49	358	0.00359	1.737	-0.737
Tc00.1047053508859.10	hypothetical protein, conserved	0	No	36	757	52	567	0.00372	0.519	0.481
Tc00.1047053508543.80	hypothetical protein, conserved	0	No	8	325	18	215	0.00381	0.294	0.706
Tc00.1047053509563.50	hypothetical protein, conserved	0	No	34	724	60	673	0.00384	0.527	0.473
Tc00.1047053509767.44	hypothetical protein, conserved	0	No	27	699	47	595	0.00386	0.489	0.511
Tc00.1047053509331.110	hypothetical protein, conserved	0	No	44	994	58	723	0.00387	0.552	0.448
Tc00.1047053508181.149	hypothetical protein, conserved	4	Yes	133	51	74	58	0.00388	2.044	-1.044
Tc00.1047053509007.70	hypothetical protein, conserved	0	No	52	1289	66	941	0.00405	0.575	0.425
Tc00.1047053511585.10	hypothetical protein, conserved	0	No	462	278	281	236	0.0043	1.396	-0.396
Tc00.1047053510943.170	hypothetical protein, conserved	0	No	7	251	43	503	0.00439	0.326	0.674
Tc00.1047053510101.300	hypothetical protein, conserved	0	No	40	924	63	809	0.00443	0.556	0.444
Tc00.1047053511131.60	hypothetical protein, conserved	1	No	10	349	24	288	0.00443	0.344	0.656
Tc00.1047053506479.80	hypothetical protein, conserved	0	No	25	61	25	153	0.00448	2.508	-1.508
Tc00.1047053505163.20	hypothetical protein, conserved	0	No	17	408	37	377	0.00452	0.425	0.575
Tc00.1047053508975.20	hypothetical protein, conserved	0	No	37	263	25	381	0.0047	2.144	-1.144
Tc00.1047053511159.14	hypothetical protein, conserved	0	No	23	670	42	577	0.00476	0.472	0.528
Tc00.1047053511857.70	hypothetical protein, conserved	0	Yes	11	448	20	282	0.00478	0.346	0.654
Tc00.1047053506829.20	hypothetical protein, conserved	0	No	11	324	24	253	0.00493	0.358	0.642
Tc00.1047053508569.120	hypothetical protein, conserved	1	No	14	349	30	300	0.00499	0.401	0.599
Tc00.1047053511761.20	hypothetical protein, conserved	2	Yes	22	476	34	333	0.00499	0.453	0.547
Tc00.1047053506959.74	hypothetical protein, conserved	0	No	8	235	23	216	0.00505	0.32	0.68
Tc00.1047053507509.80	hypothetical protein, conserved	0	No	19	476	32	342	0.00514	0.427	0.573
Tc00.1047053508973.60	hypothetical protein, conserved	0	No	12	362	28	318	0.00519	0.376	0.624
Tc00.1047053508569.70	hypothetical protein, conserved	2	No	25	487	33	298	0.00522	0.464	0.536
Tc00.1047053509647.13	hypothetical protein, conserved	1	Yes	335	193	194	166	0.0053	1.485	-0.485
Tc00.1047053510101.59	hypothetical protein, conserved	4	No	21	582	31	376	0.00533	0.438	0.562
Tc00.1047053510357.120	hypothetical protein, conserved	0	No	12	182	22	116	0.00537	0.348	0.652
Tc00.1047053510765.10	hypothetical protein, conserved	0	No	6	312	26	395	0.0054	0.292	0.708
Tc00.1047053511303.24	hypothetical protein, conserved	0	No	14	310	23	194	0.00541	0.381	0.619
Tc00.1047053509589.40	hypothetical protein, conserved	1	No	65	1134	80	863	0.00553	0.618	0.382
Tc00.1047053509795.80	hypothetical protein, conserved	0	No	11	276	36	349	0.00564	0.386	0.614
Tc00.1047053510101.250	hypothetical protein, conserved	0	No	7	226	25	254	0.00565	0.315	0.685
Tc00.1047053508857.60	hypothetical protein, conserved	0	No	19	475	29	308	0.00587	0.425	0.575
Tc00.1047053510575.210	hypothetical protein, conserved	0	No	27	584	38	395	0.00594	0.481	0.519
Tc00.1047053505183.100	hypothetical protein, conserved	10	No	19	522	33	399	0.00597	0.44	0.56
Tc00.1047053511109.60	hypothetical protein, conserved	0	No	29	540	54	522	0.00602	0.519	0.481
Tc00.1047053511427.10	hypothetical protein, conserved	0	No	5	259	13	163	0.00602	0.242	0.758
Tc00.1047053507221.70	hypothetical protein, conserved	0	No	25	624	44	542	0.00609	0.494	0.506
Tc00.1047053509029.160	hypothetical protein, conserved	0	No	24	617	35	425	0.00633	0.472	0.528
Tc00.1047053510609.80	hypothetical protein, conserved	1	No	16	282	28	200	0.00638	0.405	0.595
Tc00.1047053506679.220	hypothetical protein, conserved	0	No	296	179	166	151	0.00645	1.504	-0.504
Tc00.1047053510329.260	hypothetical protein, conserved	0	No	22	391	29	227	0.00649	0.44	0.56
Tc00.1047053508153.1030	hypothetical protein, conserved	0	No	52	1088	72	906	0.00698	0.601	0.399
Tc00.1047053509179.160	hypothetical protein, conserved	0	No	45	1004	46	566	0.00703	0.551	0.449
Tc00.1047053511231.69	hypothetical protein, conserved	0	No	6	173	20	160	0.00703	0.277	0.723
Tc00.1047053508881.20	hypothetical protein, conserved	0	No	23	647	36	488	0.00711	0.482	0.518
Tc00.1047053511759.30	hypothetical protein, conserved	1	Yes	9	212	25	206	0.00716	0.35	0.65
Tc00.1047053509719.80	hypothetical protein, conserved	0	No	8	287	18	202	0.00721	0.313	0.687
Tc00.1047053510735.9	hypothetical protein, conserved	10	No	54	956	73	778	0.00726	0.602	0.398
Tc00.1047053508153.380	hypothetical protein, conserved	0	No	5	235	17	206	0.00739	0.258	0.742
Tc00.1047053509819.10	hypothetical protein, conserved	0	No	43	702	54	496	0.00742	0.563	0.437
Tc00.1047053511525.20	hypothetical protein, conserved	14	No	66	1216	61	678	0.00747	0.603	0.397
Tc00.1047053508153.1000	hypothetical protein, conserved	0	No	13	272	26	217	0.0077	0.399	0.601
Tc00.1047053507677.10	hypothetical protein, conserved	0	No	22	588	34	421	0.00783	0.463	0.537
Tc00.1047053510297.90	hypothetical protein, conserved	0	No	21	87	21	213	0.00791	2.448	-1.448
Tc00.1047053509967.90	hypothetical protein, conserved	0	No	33	819	38	483	0.00792	0.512	0.488
Tc00.1047053508811.30	hypothetical protein, conserved	0	No	105	2017	100	1298	0.00796	0.676	0.324
Tc00.1047053511395.10	hypothetical protein, conserved	0	No	245	143	143	129	0.00797	1.546	-0.546
Tc00.1047053511245.170	hypothetical protein, conserved	0	No	27	807	46	709	0.00798	0.516	0.484
Tc00.1047053511711.40	hypothetical protein, conserved	1	Yes	31	239	10	205	0.00812	2.659	-1.659
Tc00.1047053509999.30	hypothetical protein, conserved	0	No	28	156	14	199	0.0082	2.551	-1.551
Tc00.1047053511153.84	hypothetical protein, conserved	3	Yes	5	143	18	136	0.00823	0.264	0.736
Tc00.1047053507739.70	hypothetical protein, conserved	0	No	10	192	31	227	0.0083	0.381	0.619
Tc00.1047053510885.160	hypothetical protein, conserved	0	No	52	1076	70	872	0.00845	0.602	0.398
Tc00.1047053510741.40	hypothetical protein, conserved	0	No	16	365	35	347	0.00849	0.435	0.565
Tc00.1047053509537.30	hypothetical protein, conserved	0	No	7	242	24	269	0.00857	0.324	0.676
Tc00.1047053506127.130	hypothetical protein, conserved	0	No	41	653	46	407	0.00874	0.556	0.444
Tc00.1047053507569.10	hypothetical protein, conserved	0	No	15	483	26	341	0.00879	0.407	0.593
Tc00.1047053509719.56	hypothetical protein, conserved	8	No	25	515	38	392	0.00881	0.501	0.499
Tc00.1047053511629.10	hypothetical protein, conserved	0	No	10	363	30	422	0.00886	0.388	0.612
Tc00.1047053510121.70	hypothetical protein, conserved	0	No	14	445	37	510	0.00888	0.434	0.566
Tc00.1047053508347.150	hypothetical protein, conserved	0	No	59	574	32	561	0.00892	1.802	-0.802
Tc00.1047053511167.60	hypothetical protein, conserved	2	No	39	706	42	414	0.009	0.545	0.455
Tc00.1047053507093.40	hypothetical protein, conserved	0	No	28	656	33	377	0.00914	0.488	0.512
Tc00.1047053510755.110	hypothetical protein, conserved	0	No	6	235	17	196	0.00939	0.294	0.706
Tc00.1047053510903.40	hypothetical protein, conserved	0	No	6	211	21	228	0.00947	0.309	0.691
Tc00.1047053510565.179	hypothetical protein, conserved	0	No	89	1411	119	1291	0.00947	0.684	0.316
Tc00.1047053508919.130	hypothetical protein, conserved	6	No	5	156	15	123	0.00964	0.263	0.737
Tc00.1047053508277.340	hypothetical protein, conserved	0	No	26	609	45	539	0.00971	0.511	0.489
Tc00.1047053508355.130	hypothetical protein, conserved	1	No	10	303	26	301	0.00981	0.382	0.618
Tc00.1047053511445.100	hypothetical protein, conserved	0	No	21	443	33	323	0.00996	0.464	0.536
Tc00.1047053507089.230	hypothetical protein, conserved	0	No	20	447	54	606	0.01	0.502	0.498
Tc00.1047053505163.40	hypothetical protein, conserved	0	No	21	366	29	231	0.0101	0.457	0.543
Tc00.1047053508209.30	hypothetical protein, conserved	2	No	17	423	31	341	0.0104	0.442	0.558
Tc00.1047053508441.60	hypothetical protein, conserved	0	No	13	446	29	417	0.0108	0.419	0.581
Tc00.1047053510329.260	hypothetical protein, conserved	0	No	37	289	35	140	0.0109	0.512	0.488
Tc00.1047053511263.40	hypothetical protein, conserved	0	No	6	260	14	178	0.0109	0.293	0.707
Tc00.1047053509007.30	hypothetical protein, conserved	0	No	23	218	6	180	0.011	3.165	-2.165
Tc00.1047053508973.110	hypothetical protein, conserved	0	No	5	192	25	284	0.0111	0.296	0.704
Tc00.1047053511287.60	hypothetical protein, conserved	0	No	49	775	66	629	0.0111	0.603	0.397
Tc00.1047053511261.150	hypothetical protein, conserved	2	Yes	25	153	15	219	0.0115	2.386	-1.386
Tc00.1047053511445.30	hypothetical protein, conserved	2	No	16	428	39	478	0.0115	0.458	0.542
Tc00.1047053509551.130	hypothetical protein, conserved	0	No	22	700	33	509	0.0115	0.485	0.515
Tc00.1047053506811.90	hypothetical protein, conserved	2	Yes	42	99	25	124	0.0117	2.104	-1.104
Tc00.1047053507093.66	hypothetical protein, conserved	0	No	99	237	67	257	0.0118	1.602	-0.602
Tc00.1047053510665.20	hypothetical protein, conserved	0	No	20	597	26	349	0.0118	0.45	0.55
Tc00.1047053511107.30	hypothetical protein, conserved	1	Yes	16	388	24	249	0.012	0.428	0.572
Tc00.1047053510729.220	hypothetical protein, conserved	0	No	16	505	27	383	0.012	0.449	0.551
Tc00.1047053509767.110	hypothetical protein, conserved	11	No	28	161	30	351	0.0122	2.035	-1.035
Tc00.1047053508441.50	hypothetical protein, conserved	0	No	7	198	18	165	0.0123	0.324	0.676
Tc00.1047053511817.230	hypothetical protein, conserved	0	No	29	627	40	462	0.0123	0.534	0.466
Tc00.1047053506679.170	hypothetical protein, conserved	0	No	429	251	267	212	0.0125	1.357	-0.357
Tc00.1047053509229.90	hypothetical protein, conserved	0	No	26	534	38	396	0.0127	0.507	0.493
Tc00.1047053509047.60	hypothetical protein, conserved	0	No	21	435	60	651	0.0128	0.524	0.476
Tc00.1047053510301.40	hypothetical protein, conserved	1	Yes	22	364	36	292	0.0128	0.49	0.51
Tc00.1047053510121.90	hypothetical protein, conserved	0	No	7	227	23	247	0.0129	0.331	0.669
Tc00.1047053510355.210	hypothetical protein, conserved	0	No	14	382	36	448	0.0129	0.456	0.544
Tc00.1047053509733.90	hypothetical protein, conserved	0	No	148	2663	127	1673	0.0129	0.732	0.268
Tc00.1047053508909.70	hypothetical protein, conserved	6	No	21	192	9	227	0.0131	2.759	-1.759
Tc00.1047053509127.20	hypothetical protein, conserved	0	No	25	603	44	563	0.0131	0.53	0.47
Tc00.1047053511711.20	hypothetical protein, conserved	3	Yes	23	244	7	216	0.0133	2.909	-1.909
Tc00.1047053511815.24	hypothetical protein, conserved	0	No	50	1104	54	718	0.0133	0.602	0.398
Tc00.1047053507483.60	hypothetical protein, conserved	0	No	34	172	15	173	0.0138	2.28	-1.28
Tc00.1047053511293.20	hypothetical protein, conserved	0	No	56	1127	82	1066	0.014	0.646	0.354
Tc00.1047053508577.60	hypothetical protein, conserved	0	No	5	294	21	369	0.0141	0.299	0.701
Tc00.1047053508347.30	hypothetical protein, conserved	0	No	12	462	19	292	0.0145	0.399	0.601
Tc00.1047053510325.60	hypothetical protein, conserved	0	No	18	483	29	359	0.0148	0.461	0.539
Tc00.1047053509965.330	hypothetical protein, conserved	0	No	17	426	29	341	0.0149	0.469	0.531
Tc00.1047053508145.49	hypothetical protein, conserved	0	No	33	759	48	621	0.0155	0.563	0.437
Tc00.1047053511245.210	hypothetical protein, conserved	0	No	35	244	56	218	0.0157	0.558	0.442
Tc00.1047053510885.70	hypothetical protein, conserved	1	No	40	649	59	568	0.0158	0.593	0.407
Tc00.1047053508693.170	hypothetical protein, conserved	0	No	23	194	9	202	0.016	2.661	-1.661
Tc00.1047053510769.40	hypothetical protein, conserved	0	Yes	22	446	38	397	0.0161	0.515	0.485
Tc00.1047053506127.160	hypothetical protein, conserved	0	No	23	378	55	483	0.0163	0.534	0.466
Tc00.1047053511407.80	hypothetical protein, conserved	9	No	33	701	43	508	0.0164	0.556	0.444
Tc00.1047053511683.20	hypothetical protein, conserved	9	No	7	186	20	184	0.0164	0.346	0.654
Tc00.1047053508569.70	hypothetical protein, conserved	2	No	131	1419	67	1058	0.0165	1.458	-0.458
Tc00.1047053509663.44	hypothetical protein, conserved	0	No	27	561	35	384	0.0165	0.528	0.472
Tc00.1047053510855.20	hypothetical protein, conserved	1	No	13	286	36	361	0.0166	0.456	0.544
Tc00.1047053511277.50	hypothetical protein, conserved	0	No	41	1120	44	704	0.0169	0.586	0.414
Tc00.1047053507517.40	hypothetical protein, conserved	0	No	30	178	10	148	0.0172	2.494	-1.494
Tc00.1047053511109.70	hypothetical protein, conserved	0	No	41	954	45	613	0.0173	0.585	0.415
Tc00.1047053510863.30	hypothetical protein, conserved	0	No	103	81	57	78	0.0174	1.74	-0.74
Tc00.1047053511209.50	hypothetical protein, conserved	1	Yes	12	419	25	368	0.0174	0.422	0.578
Tc00.1047053509669.90	hypothetical protein, conserved	0	No	8	222	19	193	0.0175	0.366	0.634
Tc00.1047053509641.40	hypothetical protein, conserved	0	No	59	23	36	33	0.0175	2.351	-1.351
Tc00.1047053508741.240	hypothetical protein, conserved	4	No	7	207	16	160	0.0176	0.338	0.662
Tc00.1047053504089.70	hypothetical protein, conserved	0	No	16	32	7	47	0.0178	3.357	-2.357
Tc00.1047053506435.190	hypothetical protein, conserved	0	No	5	162	18	181	0.018	0.31	0.69
Tc00.1047053506605.174	hypothetical protein, conserved	1	No	27	323	39	247	0.0182	0.529	0.471
Tc00.1047053509007.10	hypothetical protein, conserved	0	No	54	448	34	489	0.0187	1.734	-0.734
Tc00.1047053509073.90	hypothetical protein, conserved	0	No	20	184	16	341	0.0188	2.317	-1.317
Tc00.1047053506991.19	hypothetical protein, conserved	0	No	40	687	56	574	0.0191	0.597	0.403
Tc00.1047053507089.110	hypothetical protein, conserved	13	No	18	502	32	432	0.0192	0.484	0.516
Tc00.1047053508785.10	hypothetical protein, conserved	0	No	6	228	18	219	0.0194	0.32	0.68
Tc00.1047053509767.50	hypothetical protein, conserved	0	No	28	547	43	469	0.0197	0.558	0.442
Tc00.1047053507991.10	hypothetical protein, conserved	0	No	33	203	14	189	0.0197	2.195	-1.195
Tc00.1047053510517.90	hypothetical protein, conserved	0	No	24	623	34	455	0.0199	0.516	0.484
Tc00.1047053511623.10	hypothetical protein, conserved	0	No	29	625	43	511	0.0199	0.551	0.449
Tc00.1047053511383.89	hypothetical protein, conserved	0	No	35	643	72	804	0.0199	0.608	0.392
Tc00.1047053511817.250	hypothetical protein, conserved	0	No	11	356	28	381	0.0201	0.42	0.58
Tc00.1047053508809.40	hypothetical protein, conserved	0	No	34	809	40	540	0.0205	0.567	0.433
Tc00.1047053511725.40	hypothetical protein, conserved	0	No	63	587	19	330	0.0213	1.864	-0.864
Tc00.1047053509033.100	hypothetical protein, conserved	0	No	42	1206	55	966	0.0213	0.612	0.388
Tc00.1047053511277.620	hypothetical protein, conserved	5	No	19	497	33	428	0.0215	0.496	0.504
Tc00.1047053508815.20	hypothetical protein, conserved	0	No	25	506	30	313	0.0217	0.515	0.485
Tc00.1047053511541.40	hypothetical protein, conserved	0	No	32	673	42	508	0.022	0.575	0.425
Tc00.1047053511817.120	hypothetical protein, conserved	0	No	14	412	32	440	0.0222	0.467	0.533
Tc00.1047053511903.280	hypothetical protein, conserved	0	No	33	244	15	236	0.0223	2.128	-1.128
Tc00.1047053509245.10	hypothetical protein, conserved	0	No	9	231	17	159	0.0224	0.364	0.636
Tc00.1047053506989.130	hypothetical protein, conserved	0	No	18	475	34	453	0.0224	0.505	0.495
Tc00.1047053510741.110	hypothetical protein, conserved	0	No	10	249	20	200	0.0226	0.402	0.598
Tc00.1047053509073.60	hypothetical protein, conserved	2	Yes	10	237	20	191	0.0227	0.403	0.597
Tc00.1047053511153.70	hypothetical protein, conserved	0	No	17	299	37	326	0.0228	0.501	0.499
Tc00.1047053504105.190	hypothetical protein, conserved	0	No	10	191	21	156	0.0228	0.389	0.611
Tc00.1047053510317.7	hypothetical protein, conserved	0	No	49	1238	53	837	0.0229	0.625	0.375
Tc00.1047053511819.10	hypothetical protein, conserved	10	No	12	312	29	335	0.023	0.444	0.556
Tc00.1047053506825.24	hypothetical protein, conserved	6	No	6	236	15	191	0.0232	0.324	0.676
Tc00.1047053511629.20	hypothetical protein, conserved	0	No	17	398	25	276	0.0233	0.472	0.528
Tc00.1047053510105.200	hypothetical protein, conserved	0	No	48	396	54	728	0.0234	1.634	-0.634
Tc00.1047053511855.50	hypothetical protein, conserved	0	No	19	709	40	784	0.0234	0.525	0.475
Tc00.1047053510519.120	hypothetical protein, conserved	0	No	15	392	32	406	0.0241	0.485	0.515
Tc00.1047053507049.140	hypothetical protein, conserved	0	No	7	238	19	227	0.0248	0.351	0.649
Tc00.1047053509229.70	hypothetical protein, conserved	0	No	23	236	8	209	0.025	2.546	-1.546
Tc00.1047053508211.50	hypothetical protein, conserved	0	No	40	705	48	508	0.0252	0.6	0.4
Tc00.1047053511747.20	hypothetical protein, conserved	0	No	8	252	18	213	0.0253	0.376	0.624
Tc00.1047053507033.10	hypothetical protein, conserved	0	No	19	636	24	396	0.0254	0.493	0.507
Tc00.1047053506127.150	hypothetical protein, conserved	0	No	23	528	39	485	0.0256	0.542	0.458
Tc00.1047053509243.30	hypothetical protein, conserved	0	No	14	257	36	321	0.0257	0.486	0.514
Tc00.1047053510381.40	hypothetical protein, conserved	2	Yes	31	201	13	181	0.0257	2.147	-1.147
Tc00.1047053511733.50	hypothetical protein, conserved	0	No	12	334	19	229	0.0257	0.433	0.567
Tc00.1047053511859.40	hypothetical protein, conserved	4	Yes	5	188	13	143	0.0259	0.293	0.707
Tc00.1047053510885.100	hypothetical protein, conserved	1	Yes	9	341	21	328	0.0259	0.412	0.588
Tc00.1047053509297.10	hypothetical protein, conserved	0	No	76	1439	75	969	0.0262	0.682	0.318
Tc00.1047053506629.200	hypothetical protein, conserved	0	No	47	166	33	205	0.0262	1.759	-0.759
Tc00.1047053506181.70	hypothetical protein, conserved	0	No	28	658	50	675	0.0262	0.574	0.426
Tc00.1047053511303.80	hypothetical protein, conserved	0	No	13	291	24	242	0.0262	0.45	0.55
Tc00.1047053509505.20	hypothetical protein, conserved	0	No	47	826	70	792	0.0273	0.644	0.356
Tc00.1047053504103.20	hypothetical protein, conserved	0	No	11	239	27	259	0.0277	0.442	0.558
Tc00.1047053510903.20	hypothetical protein, conserved	0	No	5	155	13	125	0.028	0.31	0.69
Tc00.1047053511423.60	hypothetical protein, conserved	0	No	21	156	13	224	0.0286	2.32	-1.32
Tc00.1047053508973.80	hypothetical protein, conserved	0	No	128	2027	123	1457	0.0289	0.748	0.252
Tc00.1047053511217.100	hypothetical protein, conserved	0	No	21	623	30	458	0.029	0.515	0.485
Tc00.1047053511461.10	hypothetical protein, conserved	0	No	50	725	62	574	0.029	0.638	0.362
Tc00.1047053511189.100	hypothetical protein, conserved	0	No	13	351	31	400	0.0291	0.478	0.522
Tc00.1047053508153.480	hypothetical protein, conserved	0	No	101	335	93	442	0.0292	1.433	-0.433
Tc00.1047053511051.20	hypothetical protein, conserved	0	No	8	49	5	114	0.0292	3.722	-2.722
Tc00.1047053506829.50	hypothetical protein, conserved	0	No	9	398	18	319	0.0293	0.401	0.599
Tc00.1047053509965.270	hypothetical protein, conserved	0	No	9	192	24	214	0.0293	0.418	0.582
Tc00.1047053507093.72	hypothetical protein, conserved	0	No	25	733	33	534	0.0298	0.552	0.448
Tc00.1047053508873.420	hypothetical protein, conserved	1	Yes	13	290	32	343	0.0298	0.48	0.52
Tc00.1047053507609.70	hypothetical protein, conserved	0	No	48	66	35	88	0.03	1.829	-0.829
Tc00.1047053510101.210	hypothetical protein, conserved	0	No	11	267	22	233	0.0304	0.436	0.564
Tc00.1047053504103.90	hypothetical protein, conserved	0	No	6	259	17	250	0.0309	0.341	0.659
Tc00.1047053511657.50	hypothetical protein, conserved	0	No	139	1211	60	744	0.031	1.423	-0.423
Tc00.1047053508027.90	hypothetical protein, conserved	0	No	12	306	27	317	0.0311	0.46	0.54
Tc00.1047053511409.50	hypothetical protein, conserved	0	No	6	180	23	257	0.0314	0.372	0.628
Tc00.1047053506287.9	hypothetical protein, conserved	0	No	71	1022	62	599	0.032	0.671	0.329
Tc00.1047053508543.110	hypothetical protein, conserved	0	No	23	501	26	291	0.0323	0.514	0.486
Tc00.1047053511231.60	hypothetical protein, conserved	0	No	26	469	35	354	0.0325	0.561	0.439
Tc00.1047053510945.60	hypothetical protein, conserved	1	No	15	256	21	164	0.0327	0.458	0.542
Tc00.1047053506107.10	hypothetical protein, conserved	6	Yes	44	792	45	501	0.0328	0.619	0.381
Tc00.1047053508961.40	hypothetical protein, conserved	0	Yes	12	237	29	265	0.0333	0.463	0.537
Tc00.1047053506673.69	hypothetical protein, conserved	0	No	47	752	51	520	0.0335	0.637	0.363
Tc00.1047053510101.410	hypothetical protein, conserved	0	No	13	26	5	35	0.0338	3.5	-2.5
Tc00.1047053506247.400	hypothetical protein, conserved	0	No	18	148	6	136	0.0339	2.757	-1.757
Tc00.1047053508799.200	hypothetical protein, conserved	0	No	14	426	21	294	0.0339	0.46	0.54
Tc00.1047053507769.30	hypothetical protein, conserved	0	No	42	111	23	115	0.0342	1.892	-0.892
Tc00.1047053506959.80	hypothetical protein, conserved	0	No	70	157	41	151	0.0345	1.642	-0.642
Tc00.1047053506853.20	hypothetical protein, conserved	0	No	29	304	8	200	0.0348	2.385	-1.385
Tc00.1047053511305.20	hypothetical protein, conserved	0	No	57	1042	62	752	0.0348	0.663	0.337
Tc00.1047053511879.9	hypothetical protein, conserved	0	No	41	827	47	596	0.0352	0.629	0.371
Tc00.1047053511153.110	hypothetical protein, conserved	10	No	10	289	25	319	0.0356	0.442	0.558
Tc00.1047053509073.80	hypothetical protein, conserved	0	No	19	531	23	329	0.0358	0.512	0.488
Tc00.1047053510431.320	hypothetical protein, conserved	0	No	22	380	41	398	0.0361	0.562	0.438
Tc00.1047053511283.30	hypothetical protein, conserved	0	No	18	293	31	260	0.0361	0.515	0.485
Tc00.1047053509059.60	hypothetical protein, conserved	0	No	124	98	70	87	0.0368	1.573	-0.573
Tc00.1047053509819.20	hypothetical protein, conserved	0	No	41	720	49	543	0.0368	0.631	0.369
Tc00.1047053508277.390	hypothetical protein, conserved	0	No	5	87	36	231	0.037	0.369	0.631
Tc00.1047053506359.90	hypothetical protein, conserved	0	No	21	393	28	281	0.0371	0.536	0.464
Tc00.1047053508525.10	hypothetical protein, conserved	0	No	14	58	9	103	0.0378	2.762	-1.762
Tc00.1047053511417.30	hypothetical protein, conserved	0	No	9	207	16	151	0.038	0.41	0.59
Tc00.1047053510313.20	hypothetical protein, conserved	0	No	5	125	22	194	0.0381	0.353	0.647
Tc00.1047053507857.70	hypothetical protein, conserved	0	No	5	219	15	221	0.0384	0.336	0.664
Tc00.1047053510325.50	hypothetical protein, conserved	0	No	13	88	10	175	0.0387	2.585	-1.585
Tc00.1047053508175.9	hypothetical protein, conserved	0	No	32	769	34	484	0.0391	0.592	0.408
Tc00.1047053508857.70	hypothetical protein, conserved	0	Yes	6	155	28	285	0.0391	0.394	0.606
Tc00.1047053511647.10	hypothetical protein, conserved	4	Yes	14	254	19	154	0.0399	0.447	0.553
Tc00.1047053511363.10	hypothetical protein, conserved	0	No	24	785	27	486	0.04	0.55	0.45
Tc00.1047053508893.10	hypothetical protein, conserved	0	No	8	48	18	297	0.0401	2.75	-1.75
Tc00.1047053506789.310	hypothetical protein, conserved	0	No	51	198	32	211	0.0402	1.698	-0.698
Tc00.1047053510305.9	hypothetical protein, conserved	1	Yes	34	551	42	407	0.0403	0.598	0.402
Tc00.1047053506931.64	hypothetical protein, conserved	0	No	18	429	26	314	0.0406	0.507	0.493
Tc00.1047053509207.130	hypothetical protein, conserved	0	No	15	143	6	162	0.0406	2.832	-1.832
Tc00.1047053509151.120	hypothetical protein, conserved	0	No	20	363	31	302	0.0409	0.537	0.463
Tc00.1047053510579.90	hypothetical protein, conserved	0	No	14	255	30	275	0.0413	0.503	0.497
Tc00.1047053510143.120	hypothetical protein, conserved	0	No	18	451	26	335	0.0413	0.514	0.486
Tc00.1047053510359.150	hypothetical protein, conserved	1	No	105	1757	102	1270	0.0418	0.744	0.256
Tc00.1047053511411.8	hypothetical protein, conserved	0	No	18	304	27	235	0.0419	0.515	0.485
Tc00.1047053511585.210	hypothetical protein, conserved	1	No	8	218	18	199	0.0423	0.406	0.594
Tc00.1047053506891.20	hypothetical protein, conserved	0	No	20	532	31	444	0.0428	0.538	0.462
Tc00.1047053511857.10	hypothetical protein, conserved	0	No	31	716	31	422	0.0442	0.589	0.411
Tc00.1047053504765.9	hypothetical protein, conserved	1	Yes	55	758	65	606	0.0444	0.676	0.324
Tc00.1047053506195.240	hypothetical protein, conserved	0	No	17	516	27	432	0.0446	0.527	0.473
Tc00.1047053510143.40	hypothetical protein, conserved	0	No	9	313	17	254	0.0448	0.43	0.57
Tc00.1047053506825.30	hypothetical protein, conserved	0	Yes	27	463	29	276	0.045	0.555	0.445
Tc00.1047053511389.100	hypothetical protein, conserved	0	No	22	176	11	193	0.0451	2.193	-1.193
Tc00.1047053511217.100	hypothetical protein, conserved	0	No	17	316	23	215	0.0452	0.503	0.497
Tc00.1047053509643.50	hypothetical protein, conserved	0	Yes	9	249	18	208	0.0455	0.418	0.582
Tc00.1047053510121.120	hypothetical protein, conserved	0	No	31	505	47	473	0.0458	0.618	0.382
Tc00.1047053508027.120	hypothetical protein, conserved	0	No	35	519	45	413	0.0463	0.619	0.381
Tc00.1047053509207.110	hypothetical protein, conserved	0	No	102	284	60	244	0.0464	1.461	-0.461
Tc00.1047053510647.20	hypothetical protein, conserved	0	No	19	564	27	424	0.0469	0.529	0.471
Tc00.1047053511753.150	hypothetical protein, conserved	0	No	8	214	11	111	0.0473	0.377	0.623
Tc00.1047053507883.70	hypothetical protein, conserved	0	No	12	311	21	256	0.0475	0.47	0.53
Tc00.1047053510719.90	hypothetical protein, conserved	0	No	14	278	25	251	0.0476	0.506	0.494
Tc00.1047053508879.210	hypothetical protein, conserved	0	No	23	343	39	339	0.0477	0.583	0.417
Tc00.1047053511303.30	hypothetical protein, conserved	0	No	56	582	34	557	0.0483	1.576	-0.576
Tc00.1047053509267.30	hypothetical protein, conserved	0	No	24	228	10	212	0.0484	2.232	-1.232
Tc00.1047053508439.30	hypothetical protein, conserved	0	No	20	422	34	398	0.0486	0.555	0.445
Tc00.1047053506811.20	hypothetical protein, conserved	0	No	28	540	42	493	0.0487	0.609	0.391
Tc00.1047053508891.20	hypothetical protein, conserved	0	No	24	406	38	378	0.0489	0.588	0.412
Tc00.1047053507483.60	hypothetical protein, conserved	0	No	82	212	87	321	0.0491	1.427	-0.427
Tc00.1047053511737.50	hypothetical protein, conserved	0	No	12	220	22	191	0.0492	0.474	0.526
Tc00.1047053506239.20	hypothetical protein, conserved	0	No	20	223	15	347	0.0492	2.075	-1.075
Tc00.1047053510743.80	hypothetical protein, conserved	1	No	18	187	10	236	0.0493	2.272	-1.272
Tc00.1047053507517.120	hypothetical protein, conserved	1	No	6	195	12	140	0.0497	0.359	0.641
Tc00.1047053507507.30	hypothetical protein, conserved	0	No	32	555	49	528	0.0497	0.621	0.379
Tc00.1047053508277.380	hypothetical protein, conserved	0	No	104	1411	83	833	0.0499	0.74	0.26
Tc00.1047053511855.80	hypothetical protein, conserved	0	No	54	238	27	197	0.051	1.655	-0.655
Tc00.1047053508153.480	hypothetical protein, conserved	0	No	7	229	16	202	0.0517	0.386	0.614
Tc00.1047053511383.60	hypothetical protein, conserved	0	No	13	272	22	218	0.052	0.474	0.526
Tc00.1047053507793.10	hypothetical protein, conserved	0	No	7	153	23	206	0.0521	0.41	0.59
Tc00.1047053510731.120	hypothetical protein, conserved	0	No	20	63	13	91	0.0528	2.222	-1.222
Tc00.1047053508577.110	hypothetical protein, conserved	0	No	22	266	7	199	0.0531	2.351	-1.351
Tc00.1047053505193.60	hypothetical protein, conserved	0	No	30	719	35	508	0.0532	0.606	0.394
Tc00.1047053508347.120	hypothetical protein, conserved	0	No	62	630	43	660	0.0534	1.511	-0.511
Tc00.1047053509179.220	hypothetical protein, conserved	0	No	16	294	26	248	0.0535	0.519	0.481
Tc00.1047053509507.30	hypothetical protein, conserved	0	No	21	563	34	526	0.0537	0.577	0.423
Tc00.1047053508145.49	hypothetical protein, conserved	0	No	47	761	42	442	0.0539	0.65	0.35
Tc00.1047053509595.20	hypothetical protein, conserved	0	No	9	372	14	251	0.0543	0.434	0.566
Tc00.1047053511623.20	hypothetical protein, conserved	0	No	18	355	24	254	0.0543	0.537	0.463
Tc00.1047053506407.100	hypothetical protein, conserved	0	No	22	151	21	73	0.0544	0.506	0.494
Tc00.1047053508857.120	hypothetical protein, conserved	0	No	8	230	15	182	0.0546	0.422	0.578
Tc00.1047053511479.20	hypothetical protein, conserved	0	No	20	199	5	135	0.0547	2.714	-1.714
Tc00.1047053510007.50	hypothetical protein, conserved	0	No	12	297	18	204	0.055	0.458	0.542
Tc00.1047053504103.70	hypothetical protein, conserved	0	No	13	309	22	260	0.0552	0.497	0.503
Tc00.1047053510659.120	hypothetical protein, conserved	13	No	7	242	16	227	0.0553	0.41	0.59
Tc00.1047053510967.16	hypothetical protein, conserved	0	No	21	490	29	376	0.056	0.556	0.444
Tc00.1047053510725.60	hypothetical protein, conserved	2	Yes	13	63	7	89	0.0565	2.624	-1.624
Tc00.1047053506743.170	hypothetical protein, conserved	0	No	28	95	21	135	0.0566	1.895	-0.895
Tc00.1047053506435.60	hypothetical protein, conserved	0	No	8	184	12	109	0.0566	0.395	0.605
Tc00.1047053511529.140	hypothetical protein, conserved	0	No	34	353	25	448	0.0568	1.726	-0.726
Tc00.1047053510055.100	hypothetical protein, conserved	0	No	150	910	65	538	0.0571	1.364	-0.364
Tc00.1047053511181.110	hypothetical protein, conserved	0	No	48	1013	42	586	0.0575	0.661	0.339
Tc00.1047053510903.70	hypothetical protein, conserved	0	No	36	523	43	395	0.0584	0.632	0.368
Tc00.1047053511737.6	hypothetical protein, conserved	0	No	42	80	17	61	0.0588	1.884	-0.884
Tc00.1047053507857.30	hypothetical protein, conserved	1	Yes	6	239	18	289	0.0591	0.403	0.597
Tc00.1047053509167.130	hypothetical protein, conserved	0	No	9	214	21	229	0.0594	0.459	0.541
Tc00.1047053511467.50	hypothetical protein, conserved	0	No	43	747	46	527	0.0596	0.659	0.341
Tc00.1047053510759.150	hypothetical protein, conserved	1	Yes	5	133	22	219	0.0601	0.374	0.626
Tc00.1047053510629.450	hypothetical protein, conserved	0	No	14	118	16	295	0.0603	2.188	-1.188
Tc00.1047053509039.30	hypothetical protein, conserved	0	No	19	396	25	288	0.0606	0.553	0.447
Tc00.1047053510039.80	hypothetical protein, conserved	0	No	109	300	73	280	0.0608	1.394	-0.394
Tc00.1047053509795.40	hypothetical protein, conserved	0	Yes	13	68	8	104	0.0617	2.485	-1.485
Tc00.1047053509641.20	hypothetical protein, conserved	0	No	5	165	22	274	0.062	0.377	0.623
Tc00.1047053510729.220	hypothetical protein, conserved	0	No	34	222	44	176	0.062	0.613	0.387
Tc00.1047053511537.24	hypothetical protein, conserved	0	No	9	337	16	257	0.0621	0.429	0.571
Tc00.1047053506807.20	hypothetical protein, conserved	0	No	5	138	15	149	0.0621	0.36	0.64
Tc00.1047053508909.40	hypothetical protein, conserved	0	No	21	477	31	401	0.0622	0.569	0.431
Tc00.1047053506679.10	hypothetical protein, conserved	0	No	15	317	22	244	0.0622	0.525	0.475
Tc00.1047053510757.20	hypothetical protein, conserved	2	Yes	10	254	21	249	0.0632	0.467	0.533
Tc00.1047053508269.40	hypothetical protein, conserved	0	No	8	195	17	180	0.0633	0.434	0.566
Tc00.1047053510997.20	hypothetical protein, conserved	1	Yes	17	152	8	162	0.0644	2.265	-1.265
Tc00.1047053510173.110	hypothetical protein, conserved	0	No	10	323	21	317	0.0645	0.467	0.533
Tc00.1047053511505.30	hypothetical protein, conserved	0	No	6	194	14	174	0.0647	0.384	0.616
Tc00.1047053507099.130	hypothetical protein, conserved	1	No	7	255	13	191	0.0647	0.403	0.597
Tc00.1047053508545.9	hypothetical protein, conserved	0	No	82	1459	99	1312	0.065	0.745	0.255
Tc00.1047053510317.20	hypothetical protein, conserved	0	No	53	736	21	477	0.0654	1.636	-0.636
Tc00.1047053511621.20	hypothetical protein, conserved	4	No	7	343	13	259	0.066	0.407	0.593
Tc00.1047053511427.19	hypothetical protein, conserved	0	No	582	537	302	335	0.0663	1.202	-0.202
Tc00.1047053510737.50	hypothetical protein, conserved	0	Yes	18	409	27	345	0.0664	0.562	0.438
Tc00.1047053509211.20	hypothetical protein, conserved	0	No	44	1000	58	889	0.0664	0.674	0.326
Tc00.1047053508357.26	hypothetical protein, conserved	0	Yes	6	136	14	126	0.0664	0.397	0.603
Tc00.1047053510099.10	hypothetical protein, conserved	0	No	17	574	22	399	0.0678	0.537	0.463
Tc00.1047053509767.220	hypothetical protein, conserved	0	No	8	259	13	176	0.0684	0.418	0.582
Tc00.1047053511621.250	hypothetical protein, conserved	0	No	12	427	20	348	0.0687	0.489	0.511
Tc00.1047053508209.150	hypothetical protein, conserved	2	Yes	8	143	18	145	0.069	0.451	0.549
Tc00.1047053509499.29	hypothetical protein, conserved	0	No	16	208	5	176	0.0693	2.708	-1.708
Tc00.1047053509965.319	hypothetical protein, conserved	0	No	14	304	34	400	0.0694	0.542	0.458
Tc00.1047053509033.50	hypothetical protein, conserved	0	No	8	313	25	457	0.0695	0.467	0.533
Tc00.1047053510311.190	hypothetical protein, conserved	0	No	15	293	25	260	0.071	0.532	0.468
Tc00.1047053508207.140	hypothetical protein, conserved	1	No	14	307	26	295	0.0713	0.517	0.483
Tc00.1047053510759.170	hypothetical protein, conserved	1	Yes	5	210	8	110	0.0716	0.327	0.673
Tc00.1047053509767.150	hypothetical protein, conserved	0	No	9	221	25	285	0.0717	0.464	0.536
Tc00.1047053511127.190	hypothetical protein, conserved	1	No	15	341	25	306	0.0728	0.538	0.462
Tc00.1047053506435.280	hypothetical protein, conserved	8	No	24	533	41	552	0.0729	0.606	0.394
Tc00.1047053511383.40	hypothetical protein, conserved	0	No	10	308	23	348	0.0734	0.491	0.509
Tc00.1047053510343.5	hypothetical protein, conserved	1	No	14	225	16	125	0.0749	0.486	0.514
Tc00.1047053510943.198	hypothetical protein, conserved	0	No	13	235	16	142	0.0754	0.491	0.509
Tc00.1047053511545.170	hypothetical protein, conserved	1	No	8	188	19	207	0.0757	0.464	0.536
Tc00.1047053510885.110	hypothetical protein, conserved	1	No	18	460	23	331	0.0766	0.563	0.437
Tc00.1047053509007.40	hypothetical protein, conserved	0	No	16	434	19	274	0.0766	0.532	0.468
Tc00.1047053510899.30	hypothetical protein, conserved	0	No	12	213	23	202	0.0771	0.495	0.505
Tc00.1047053510519.90	hypothetical protein, conserved	0	No	5	102	12	90	0.0771	0.368	0.632
Tc00.1047053510729.240	hypothetical protein, conserved	0	No	10	240	18	202	0.0774	0.468	0.532
Tc00.1047053511633.20	hypothetical protein, conserved	0	No	20	383	29	327	0.0778	0.589	0.411
Tc00.1047053510565.120	hypothetical protein, conserved	0	No	19	306	24	217	0.078	0.561	0.439
Tc00.1047053509143.10	hypothetical protein, conserved	0	No	81	781	38	531	0.078	1.449	-0.449
Tc00.1047053511263.20	hypothetical protein, conserved	0	No	34	575	44	488	0.0783	0.656	0.344
Tc00.1047053508347.140	hypothetical protein, conserved	6	No	8	210	14	162	0.0784	0.441	0.559
Tc00.1047053510513.50	hypothetical protein, conserved	0	No	24	275	11	248	0.0799	1.968	-0.968
Tc00.1047053507623.80	hypothetical protein, conserved	0	No	9	275	14	186	0.0803	0.435	0.565
Tc00.1047053508707.60	hypothetical protein, conserved	0	No	33	680	45	615	0.0815	0.663	0.337
Tc00.1047053509607.20	hypothetical protein, conserved	0	No	12	315	17	221	0.0816	0.495	0.505
Tc00.1047053504207.29	hypothetical protein, conserved	0	No	39	991	41	695	0.082	0.667	0.333
Tc00.1047053506435.160	hypothetical protein, conserved	0	No	12	86	17	247	0.0821	2.027	-1.027
Tc00.1047053507739.30	hypothetical protein, conserved	0	No	30	330	22	411	0.083	1.698	-0.698
Tc00.1047053511127.290	hypothetical protein, conserved	0	No	47	1029	46	696	0.0841	0.691	0.309
Tc00.1047053508817.110	hypothetical protein, conserved	0	No	22	533	29	424	0.0843	0.603	0.397
Tc00.1047053511217.20	hypothetical protein, conserved	0	No	26	285	11	234	0.086	1.941	-0.941
Tc00.1047053511575.30	hypothetical protein, conserved	3	No	35	395	12	251	0.0861	1.853	-0.853
Tc00.1047053509573.50	hypothetical protein, conserved	0	No	34	672	47	622	0.0865	0.67	0.33
Tc00.1047053511245.230	hypothetical protein, conserved	0	No	15	179	8	210	0.0866	2.2	-1.2
Tc00.1047053510359.30	hypothetical protein, conserved	0	No	9	203	21	222	0.0868	0.469	0.531
Tc00.1047053510425.28	hypothetical protein, conserved	2	Yes	14	317	17	196	0.0868	0.509	0.491
Tc00.1047053509429.240	hypothetical protein, conserved	0	No	47	471	26	406	0.087	1.558	-0.558
Tc00.1047053508647.10	hypothetical protein, conserved	0	No	25	115	15	132	0.0872	1.913	-0.913
Tc00.1047053510105.184	hypothetical protein, conserved	0	No	12	154	5	162	0.0873	2.525	-1.525
Tc00.1047053510043.50	hypothetical protein, conserved	0	No	68	1049	80	910	0.0873	0.737	0.263
Tc00.1047053511293.90	hypothetical protein, conserved	1	No	29	386	15	349	0.089	1.748	-0.748
Tc00.1047053508545.30	hypothetical protein, conserved	0	No	28	325	10	221	0.089	1.904	-0.904
Tc00.1047053508577.80	hypothetical protein, conserved	2	No	15	116	10	171	0.0891	2.211	-1.211
Tc00.1047053508045.70	hypothetical protein, conserved	4	Yes	22	390	25	255	0.0894	0.575	0.425
Tc00.1047053506301.40	hypothetical protein, conserved	1	No	18	466	26	392	0.0894	0.582	0.418
Tc00.1047053509643.120	hypothetical protein, conserved	0	No	15	274	31	318	0.0902	0.562	0.438
Tc00.1047053507031.130	hypothetical protein, conserved	0	No	29	584	34	440	0.0905	0.643	0.357
Tc00.1047053509059.40	hypothetical protein, conserved	0	No	21	503	25	350	0.0907	0.584	0.416
Tc00.1047053511277.100	hypothetical protein, conserved	0	No	38	631	38	419	0.0908	0.664	0.336
Tc00.1047053510323.80	hypothetical protein, conserved	4	Yes	8	330	15	289	0.0913	0.467	0.533
Tc00.1047053508593.90	hypothetical protein, conserved	0	No	6	192	8	100	0.0914	0.391	0.609
Tc00.1047053506467.4	hypothetical protein, conserved	7	No	15	279	23	234	0.0917	0.547	0.453
Tc00.1047053510323.20	hypothetical protein, conserved	0	No	17	395	21	274	0.0918	0.562	0.438
Tc00.1047053511649.30	hypothetical protein, conserved	0	No	24	457	24	273	0.092	0.597	0.403
Tc00.1047053510877.190	hypothetical protein, conserved	0	No	19	213	6	161	0.092	2.394	-1.394
Tc00.1047053510593.40	hypothetical protein, conserved	0	No	21	334	26	243	0.0921	0.588	0.412
Tc00.1047053511903.170	hypothetical protein, conserved	0	No	19	243	11	274	0.0923	1.948	-0.948
Tc00.1047053506155.20	hypothetical protein, conserved	0	No	20	367	26	283	0.0929	0.593	0.407
Tc00.1047053511261.130	hypothetical protein, conserved	0	No	44	531	15	305	0.0929	1.685	-0.685
Tc00.1047053510257.120	hypothetical protein, conserved	0	No	8	201	24	289	0.0931	0.479	0.521
Tc00.1047053511709.10	hypothetical protein, conserved	9	No	8	250	16	232	0.0943	0.464	0.536
Tc00.1047053509595.60	hypothetical protein, conserved	0	No	7	220	12	158	0.0944	0.419	0.581
Tc00.1047053508231.180	hypothetical protein, conserved	0	No	5	123	14	135	0.0947	0.392	0.608
Tc00.1047053511179.130	hypothetical protein, conserved	0	No	6	130	13	115	0.0948	0.408	0.592
Tc00.1047053508273.30	hypothetical protein, conserved	3	No	30	565	36	431	0.0953	0.636	0.364
Tc00.1047053507771.20	hypothetical protein, conserved	0	No	19	391	27	332	0.0961	0.598	0.402
Tc00.1047053510947.30	hypothetical protein, conserved	0	No	6	189	19	268	0.0966	0.448	0.552
Tc00.1047053509901.100	hypothetical protein, conserved	8	No	25	270	33	223	0.0967	0.626	0.374
Tc00.1047053508207.160	hypothetical protein, conserved	1	No	9	219	15	178	0.0969	0.488	0.512
Tc00.1047053510823.30	hypothetical protein, conserved	3	Yes	19	433	27	369	0.0971	0.6	0.4
Tc00.1047053507093.60	hypothetical protein, conserved	0	No	57	650	24	420	0.0975	1.535	-0.535
Tc00.1047053509179.80	hypothetical protein, conserved	0	No	6	210	13	184	0.0975	0.404	0.596
Tc00.1047053506435.250	hypothetical protein, conserved	1	Yes	18	315	22	220	0.0977	0.571	0.429
Tc00.1047053510329.360	hypothetical protein, conserved	0	No	7	223	18	254	0.0978	0.443	0.557
Tc00.1047053511303.90	hypothetical protein, conserved	0	No	22	247	36	648	0.0983	1.603	-0.603
Tc00.1047053510357.90	hypothetical protein, conserved	0	No	17	299	31	318	0.0985	0.583	0.417
Tc00.1047053510861.70	hypothetical protein, conserved	0	No	40	853	39	562	0.0989	0.676	0.324
Tc00.1047053506829.10	hypothetical protein, conserved	0	No	20	522	27	424	0.0996	0.602	0.398
Tc00.1047053507711.30	hypothetical protein, conserved	3	Yes	18	284	23	205	0.0998	0.565	0.435
Tc00.1047053510357.20	hypothetical protein, conserved	0	No	115	51	91	60	0.0999	1.487	-0.487
Tc00.1047053511303.34	hypothetical protein, conserved	0	No	15	118	11	173	0.1	1.999	-0.999
Tc00.1047053508959.10	hypothetical protein, conserved	0	No	33	578	45	525	0.1	0.666	0.334
Tc00.1047053510285.80	hypothetical protein, conserved	0	No	38	100	21	94	0.1	1.701	-0.701
Tc00.1047053509643.60	hypothetical protein, conserved	0	No	40	556	51	489	0.1	0.69	0.31
Tc00.1047053510159.10	hypothetical protein, conserved	0	No	32	201	19	204	0.101	1.709	-0.709
Tc00.1047053503583.20	hypothetical protein, conserved	2	No	41	232	21	191	0.101	1.607	-0.607
Tc00.1047053511127.100	hypothetical protein, conserved	2	No	13	268	40	472	0.101	0.572	0.428
Tc00.1047053510741.150	hypothetical protein, conserved	1	No	21	408	28	329	0.103	0.605	0.395
Tc00.1047053510301.70	hypothetical protein, conserved	2	No	9	227	16	200	0.103	0.496	0.504
Tc00.1047053510741.60	hypothetical protein, conserved	0	Yes	6	183	9	110	0.103	0.401	0.599
Tc00.1047053511825.190	hypothetical protein, conserved	0	No	11	343	21	344	0.103	0.525	0.475
Tc00.1047053510755.70	hypothetical protein, conserved	0	No	9	176	17	161	0.103	0.484	0.516
Tc00.1047053510743.20	hypothetical protein, conserved	0	No	15	154	11	222	0.103	1.966	-0.966
Tc00.1047053510955.50	hypothetical protein, conserved	0	No	8	244	12	166	0.104	0.454	0.546
Tc00.1047053509561.70	hypothetical protein, conserved	2	No	5	150	15	183	0.104	0.407	0.593
Tc00.1047053510735.60	hypothetical protein, conserved	3	Yes	8	123	13	87	0.104	0.435	0.565
Tc00.1047053510099.20	hypothetical protein, conserved	1	Yes	11	308	15	213	0.104	0.507	0.493
Tc00.1047053510719.280	hypothetical protein, conserved	0	No	19	399	22	272	0.104	0.589	0.411
Tc00.1047053510513.40	hypothetical protein, conserved	0	No	10	181	16	145	0.104	0.501	0.499
Tc00.1047053508891.90	hypothetical protein, conserved	0	No	48	1088	45	719	0.104	0.705	0.295
Tc00.1047053511411.16	hypothetical protein, conserved	0	No	7	182	13	147	0.104	0.435	0.565
Tc00.1047053510101.190	hypothetical protein, conserved	0	No	12	165	22	160	0.104	0.529	0.471
Tc00.1047053511217.50	hypothetical protein, conserved	0	No	98	1303	43	780	0.105	1.364	-0.364
Tc00.1047053511037.30	hypothetical protein, conserved	0	No	59	685	63	536	0.105	0.733	0.267
Tc00.1047053510609.120	hypothetical protein, conserved	0	No	30	606	39	512	0.105	0.65	0.35
Tc00.1047053511537.24	hypothetical protein, conserved	0	No	28	361	33	272	0.105	0.639	0.361
Tc00.1047053510323.90	hypothetical protein, conserved	1	Yes	6	237	13	226	0.105	0.44	0.56
Tc00.1047053510101.110	hypothetical protein, conserved	0	No	40	693	42	497	0.105	0.683	0.317
Tc00.1047053508737.30	hypothetical protein, conserved	0	No	10	180	38	363	0.105	0.531	0.469
Tc00.1047053508909.30	hypothetical protein, conserved	0	No	36	391	23	394	0.106	1.577	-0.577
Tc00.1047053511429.20	hypothetical protein, conserved	0	No	39	256	23	238	0.106	1.576	-0.576
Tc00.1047053508385.10	hypothetical protein, conserved	0	No	80	1398	85	1144	0.107	0.77	0.23
Tc00.1047053509049.20	hypothetical protein, conserved	0	No	13	73	9	113	0.107	2.236	-1.236
Tc00.1047053511741.20	hypothetical protein, conserved	0	No	15	314	26	313	0.107	0.575	0.425
Tc00.1047053508507.20	hypothetical protein, conserved	0	No	48	354	43	220	0.107	0.694	0.306
Tc00.1047053509663.20	hypothetical protein, conserved	0	No	12	157	23	160	0.108	0.532	0.468
Tc00.1047053508119.160	hypothetical protein, conserved	4	No	6	224	14	224	0.108	0.429	0.571
Tc00.1047053508257.80	hypothetical protein, conserved	0	No	16	204	27	198	0.108	0.575	0.425
Tc00.1047053510885.20	hypothetical protein, conserved	6	Yes	7	194	13	163	0.109	0.452	0.548
Tc00.1047053510943.110	hypothetical protein, conserved	0	No	28	539	33	403	0.109	0.634	0.366
Tc00.1047053508153.350	hypothetical protein, conserved	0	No	18	237	19	138	0.109	0.552	0.448
Tc00.1047053507991.70	hypothetical protein, conserved	0	No	9	164	18	162	0.109	0.494	0.506
Tc00.1047053506503.30	hypothetical protein, conserved	0	No	12	299	21	288	0.11	0.55	0.45
Tc00.1047053511511.100	hypothetical protein, conserved	0	No	60	888	35	740	0.111	1.429	-0.429
Tc00.1047053509551.110	hypothetical protein, conserved	0	No	18	464	24	365	0.111	0.59	0.41
Tc00.1047053506975.20	hypothetical protein, conserved	0	No	8	193	19	227	0.112	0.495	0.505
Tc00.1047053509669.50	hypothetical protein, conserved	0	No	27	457	45	509	0.112	0.668	0.332
Tc00.1047053510173.60	hypothetical protein, conserved	0	No	12	488	31	714	0.113	0.566	0.434
Tc00.1047053511577.160	hypothetical protein, conserved	0	No	18	432	24	345	0.113	0.599	0.401
Tc00.1047053504105.200	hypothetical protein, conserved	0	No	106	1678	90	1122	0.114	0.788	0.212
Tc00.1047053510515.80	hypothetical protein, conserved	0	No	41	837	44	619	0.114	0.689	0.311
Tc00.1047053507663.70	hypothetical protein, conserved	0	No	31	559	33	386	0.115	0.649	0.351
Tc00.1047053509945.10	hypothetical protein, conserved	5	No	15	372	20	280	0.115	0.565	0.435
Tc00.1047053511753.40	hypothetical protein, conserved	0	No	37	408	17	305	0.116	1.627	-0.627
Tc00.1047053508569.140	hypothetical protein, conserved	1	No	8	144	14	113	0.116	0.448	0.552
Tc00.1047053510007.40	hypothetical protein, conserved	2	Yes	13	255	16	165	0.116	0.526	0.474
Tc00.1047053510311.110	hypothetical protein, conserved	0	No	10	165	13	100	0.117	0.466	0.534
Tc00.1047053510575.150	hypothetical protein, conserved	0	No	28	521	35	427	0.117	0.656	0.344
Tc00.1047053503919.60	hypothetical protein, conserved	6	No	494	374	306	275	0.118	1.187	-0.187
Tc00.1047053509179.210	hypothetical protein, conserved	0	No	21	411	24	283	0.118	0.602	0.398
Tc00.1047053507089.60	hypothetical protein, conserved	0	No	14	448	21	373	0.118	0.555	0.445
Tc00.1047053508181.80	hypothetical protein, conserved	0	No	41	905	45	696	0.118	0.701	0.299
Tc00.1047053510149.9	hypothetical protein, conserved	0	No	55	531	24	345	0.118	1.489	-0.489
Tc00.1047053508387.110	hypothetical protein, conserved	0	No	73	775	33	499	0.119	1.424	-0.424
Tc00.1047053511277.92	hypothetical protein, conserved	0	No	25	442	39	446	0.119	0.647	0.353
Tc00.1047053510285.74	hypothetical protein, conserved	0	No	17	200	5	133	0.119	2.261	-1.261
Tc00.1047053510513.20	hypothetical protein, conserved	0	No	9	159	32	300	0.12	0.531	0.469
Tc00.1047053508273.40	hypothetical protein, conserved	0	No	17	334	27	319	0.12	0.601	0.399
Tc00.1047053511909.60	hypothetical protein, conserved	1	No	8	242	13	191	0.12	0.486	0.514
Tc00.1047053511131.30	hypothetical protein, conserved	0	No	70	1089	91	1090	0.12	0.77	0.23
Tc00.1047053510719.180	hypothetical protein, conserved	0	No	20	457	25	340	0.121	0.595	0.405
Tc00.1047053511731.74	hypothetical protein, conserved	1	Yes	5	16	7	72	0.122	3.214	-2.214
Tc00.1047053510311.170	hypothetical protein, conserved	0	No	14	240	33	327	0.122	0.578	0.422
Tc00.1047053510889.320	hypothetical protein, conserved	0	No	23	240	13	238	0.122	1.754	-0.754
Tc00.1047053510719.210	hypothetical protein, conserved	0	No	28	369	38	333	0.123	0.665	0.335
Tc00.1047053506811.170	hypothetical protein, conserved	0	No	40	503	25	485	0.123	1.543	-0.543
Tc00.1047053511131.89	hypothetical protein, conserved	0	No	25	485	30	373	0.123	0.641	0.359
Tc00.1047053504741.70	hypothetical protein, conserved	0	No	16	163	14	260	0.123	1.823	-0.823
Tc00.1047053511135.20	hypothetical protein, conserved	0	No	7	358	14	343	0.124	0.479	0.521
Tc00.1047053506471.10	hypothetical protein, conserved	0	No	7	237	15	229	0.124	0.451	0.549
Tc00.1047053511261.10	hypothetical protein, conserved	0	No	43	712	47	555	0.125	0.713	0.287
Tc00.1047053507963.10	hypothetical protein, conserved	0	No	19	335	27	288	0.125	0.605	0.395
Tc00.1047053510357.100	hypothetical protein, conserved	6	No	43	485	24	411	0.126	1.518	-0.518
Tc00.1047053509767.80	hypothetical protein, conserved	0	No	14	312	23	292	0.127	0.57	0.43
Tc00.1047053510887.40	hypothetical protein, conserved	0	No	34	621	34	420	0.127	0.676	0.324
Tc00.1047053506435.130	hypothetical protein, conserved	0	No	21	382	26	289	0.127	0.611	0.389
Tc00.1047053509901.110	hypothetical protein, conserved	1	No	26	233	21	302	0.127	1.605	-0.605
Tc00.1047053508169.100	hypothetical protein, conserved	0	No	28	442	39	411	0.128	0.668	0.332
Tc00.1047053511127.250	hypothetical protein, conserved	0	No	14	249	17	163	0.128	0.539	0.461
Tc00.1047053511903.200	hypothetical protein, conserved	1	No	24	261	26	173	0.128	0.612	0.388
Tc00.1047053509879.30	hypothetical protein, conserved	0	No	15	319	22	274	0.128	0.586	0.414
Tc00.1047053511585.30	hypothetical protein, conserved	0	No	89	513	57	439	0.128	1.336	-0.336
Tc00.1047053508153.700	hypothetical protein, conserved	0	No	21	239	9	196	0.129	1.914	-0.914
Tc00.1047053507883.70	hypothetical protein, conserved	0	No	12	210	18	172	0.129	0.546	0.454
Tc00.1047053506777.110	hypothetical protein, conserved	0	No	40	525	42	384	0.13	0.697	0.303
Tc00.1047053511827.40	hypothetical protein, conserved	0	No	20	287	38	350	0.13	0.642	0.358
Tc00.1047053510305.20	hypothetical protein, conserved	1	Yes	5	128	12	123	0.13	0.4	0.6
Tc00.1047053508317.40	hypothetical protein, conserved	0	No	31	448	38	368	0.13	0.67	0.33
Tc00.1047053511757.10	hypothetical protein, conserved	0	No	40	709	41	508	0.131	0.699	0.301
Tc00.1047053508501.220	hypothetical protein, conserved	0	No	29	587	29	390	0.132	0.664	0.336
Tc00.1047053508389.10	hypothetical protein, conserved	0	No	8	86	28	155	0.132	0.515	0.485
Tc00.1047053509767.120	hypothetical protein, conserved	0	No	15	354	23	315	0.132	0.58	0.42
Tc00.1047053506631.30	hypothetical protein, conserved	0	No	28	388	31	283	0.132	0.659	0.341
Tc00.1047053509791.180	hypothetical protein, conserved	0	No	21	297	38	344	0.132	0.64	0.36
Tc00.1047053510945.50	hypothetical protein, conserved	1	Yes	19	412	20	264	0.133	0.609	0.391
Tc00.1047053506811.50	hypothetical protein, conserved	0	No	21	479	26	375	0.133	0.632	0.368
Tc00.1047053508543.180	hypothetical protein, conserved	0	No	136	1247	70	812	0.134	1.265	-0.265
Tc00.1047053510659.20	hypothetical protein, conserved	11	No	16	415	22	341	0.135	0.598	0.402
Tc00.1047053511361.70	hypothetical protein, conserved	0	No	38	794	34	488	0.135	0.687	0.313
Tc00.1047053503583.24	hypothetical protein, conserved	4	No	15	294	17	187	0.135	0.561	0.439
Tc00.1047053511755.90	hypothetical protein, conserved	0	No	36	449	22	424	0.135	1.545	-0.545
Tc00.1047053511627.159	hypothetical protein, conserved	0	No	14	148	9	185	0.135	1.944	-0.944
Tc00.1047053508541.210	hypothetical protein, conserved	0	No	29	447	31	316	0.135	0.661	0.339
Tc00.1047053511137.20	hypothetical protein, conserved	0	No	16	260	7	234	0.135	2.057	-1.057
Tc00.1047053506679.200	hypothetical protein, conserved	0	No	8	164	15	155	0.135	0.504	0.496
Tc00.1047053506679.240	hypothetical protein, conserved	3	Yes	23	412	26	296	0.136	0.636	0.364
Tc00.1047053507623.20	hypothetical protein, conserved	0	No	16	427	22	355	0.137	0.605	0.395
Tc00.1047053508805.20	hypothetical protein, conserved	1	Yes	7	107	18	131	0.137	0.476	0.524
Tc00.1047053508741.340	hypothetical protein, conserved	1	No	22	208	22	124	0.137	0.596	0.404
Tc00.1047053503893.50	hypothetical protein, conserved	0	No	16	283	23	245	0.137	0.602	0.398
Tc00.1047053510889.190	hypothetical protein, conserved	6	No	77	1186	82	990	0.138	0.784	0.216
Tc00.1047053510669.9	hypothetical protein, conserved	4	Yes	9	168	15	143	0.139	0.511	0.489
Tc00.1047053506811.220	hypothetical protein, conserved	0	No	28	561	32	421	0.139	0.657	0.343
Tc00.1047053511589.90	hypothetical protein, conserved	0	No	5	89	25	199	0.14	0.447	0.553
Tc00.1047053508981.30	hypothetical protein, conserved	1	Yes	12	173	20	161	0.14	0.558	0.442
Tc00.1047053506629.140	hypothetical protein, conserved	0	No	33	477	52	527	0.141	0.701	0.299
Tc00.1047053511217.160	hypothetical protein, conserved	0	No	22	433	28	346	0.142	0.628	0.372
Tc00.1047053507017.30	hypothetical protein, conserved	0	No	29	317	21	360	0.143	1.568	-0.568
Tc00.1047053508593.80	hypothetical protein, conserved	0	No	11	216	21	230	0.144	0.558	0.442
Tc00.1047053509875.204	hypothetical protein, conserved	0	Yes	26	78	22	108	0.144	1.636	-0.636
Tc00.1047053510119.30	hypothetical protein, conserved	2	Yes	10	197	15	152	0.144	0.514	0.486
Tc00.1047053509789.40	hypothetical protein, conserved	0	No	5	151	13	168	0.144	0.428	0.572
Tc00.1047053508727.60	hypothetical protein, conserved	0	No	23	243	10	197	0.144	1.865	-0.865
Tc00.1047053507017.100	hypothetical protein, conserved	1	No	15	174	10	227	0.145	1.957	-0.957
Tc00.1047053511309.14	hypothetical protein, conserved	0	Yes	14	247	19	189	0.145	0.564	0.436
Tc00.1047053509207.70	hypothetical protein, conserved	4	Yes	12	259	20	243	0.145	0.563	0.437
Tc00.1047053510283.150	hypothetical protein, conserved	0	Yes	10	153	24	201	0.146	0.547	0.453
Tc00.1047053510311.180	hypothetical protein, conserved	10	No	21	481	21	302	0.146	0.628	0.372
Tc00.1047053511465.20	hypothetical protein, conserved	0	No	24	220	10	170	0.147	1.855	-0.855
Tc00.1047053511817.20	hypothetical protein, conserved	0	No	39	538	15	338	0.147	1.633	-0.633
Tc00.1047053508349.30	hypothetical protein, conserved	0	No	21	356	22	232	0.147	0.622	0.378
Tc00.1047053510745.10	hypothetical protein, conserved	0	No	11	344	21	367	0.148	0.559	0.441
Tc00.1047053511647.20	hypothetical protein, conserved	0	No	13	150	5	129	0.148	2.236	-1.236
Tc00.1047053511181.60	hypothetical protein, conserved	0	No	20	556	22	378	0.148	0.618	0.382
Tc00.1047053507825.30	hypothetical protein, conserved	0	No	15	374	26	390	0.148	0.602	0.398
Tc00.1047053509167.200	hypothetical protein, conserved	0	No	5	116	13	136	0.148	0.451	0.549
Tc00.1047053510691.20	hypothetical protein, conserved	2	No	10	271	15	214	0.149	0.526	0.474
Tc00.1047053507063.150	hypothetical protein, conserved	0	No	33	120	26	149	0.149	1.576	-0.576
Tc00.1047053511823.50	hypothetical protein, conserved	4	No	9	229	16	209	0.149	0.513	0.487
Tc00.1047053510729.50	hypothetical protein, conserved	0	No	18	173	17	278	0.15	1.701	-0.701
Tc00.1047053507017.110	hypothetical protein, conserved	0	No	18	246	15	345	0.151	1.683	-0.683
Tc00.1047053510517.60	hypothetical protein, conserved	1	No	17	318	18	199	0.152	0.591	0.409
Tc00.1047053507623.60	hypothetical protein, conserved	0	No	18	174	8	150	0.153	1.94	-0.94
Tc00.1047053510283.120	hypothetical protein, conserved	0	No	25	332	40	358	0.153	0.674	0.326
Tc00.1047053508501.300	hypothetical protein, conserved	0	No	10	233	24	315	0.153	0.563	0.437
Tc00.1047053509105.100	hypothetical protein, conserved	1	No	28	557	26	347	0.154	0.671	0.329
Tc00.1047053510667.100	hypothetical protein, conserved	0	No	37	401	56	433	0.154	0.713	0.287
Tc00.1047053508881.150	hypothetical protein, conserved	0	No	26	403	28	288	0.154	0.664	0.336
Tc00.1047053509331.80	hypothetical protein, conserved	4	Yes	16	261	19	182	0.154	0.587	0.413
Tc00.1047053506227.20	hypothetical protein, conserved	0	No	34	369	19	315	0.155	1.528	-0.528
Tc00.1047053511239.110	hypothetical protein, conserved	0	No	8	42	8	96	0.156	2.286	-1.286
Tc00.1047053509999.10	hypothetical protein, conserved	3	Yes	23	367	22	226	0.157	0.644	0.356
Tc00.1047053507057.40	hypothetical protein, conserved	0	No	40	109	40	159	0.157	1.459	-0.459
Tc00.1047053504103.70	hypothetical protein, conserved	0	No	104	152	59	117	0.157	1.357	-0.357
Tc00.1047053504131.90	hypothetical protein, conserved	0	No	32	491	34	362	0.157	0.694	0.306
Tc00.1047053511389.90	hypothetical protein, conserved	0	No	5	50	5	129	0.158	2.58	-1.58
Tc00.1047053510965.10	hypothetical protein, conserved	0	No	11	296	15	223	0.158	0.552	0.448
Tc00.1047053509967.10	hypothetical protein, conserved	3	Yes	5	143	8	99	0.159	0.433	0.567
Tc00.1047053511741.60	hypothetical protein, conserved	0	No	11	317	15	239	0.159	0.553	0.447
Tc00.1047053508881.40	hypothetical protein, conserved	0	No	31	536	47	568	0.159	0.699	0.301
Tc00.1047053506053.20	hypothetical protein, conserved	0	No	8	173	12	123	0.159	0.474	0.526
Tc00.1047053511143.30	hypothetical protein, conserved	0	Yes	8	176	19	215	0.16	0.514	0.486
Tc00.1047053509029.40	hypothetical protein, conserved	0	No	29	516	27	325	0.16	0.677	0.323
Tc00.1047053511589.110	hypothetical protein, conserved	0	No	16	276	10	319	0.16	1.849	-0.849
Tc00.1047053510943.120	hypothetical protein, conserved	0	No	41	664	40	460	0.16	0.71	0.29
Tc00.1047053511039.20	hypothetical protein, conserved	0	No	10	194	17	173	0.161	0.525	0.475
Tc00.1047053509767.90	hypothetical protein, conserved	0	No	8	96	6	162	0.161	2.25	-1.25
Tc00.1047053509229.140	hypothetical protein, conserved	0	Yes	26	205	19	234	0.162	1.562	-0.562
Tc00.1047053510667.30	hypothetical protein, conserved	8	No	10	269	16	238	0.162	0.553	0.447
Tc00.1047053506195.230	hypothetical protein, conserved	1	No	43	232	44	330	0.162	1.39	-0.39
Tc00.1047053507241.20	hypothetical protein, conserved	0	No	33	327	14	230	0.162	1.658	-0.658
Tc00.1047053506359.70	hypothetical protein, conserved	3	No	22	194	14	212	0.163	1.717	-0.717
Tc00.1047053509767.160	hypothetical protein, conserved	0	No	5	115	9	86	0.163	0.415	0.585
Tc00.1047053510431.310	hypothetical protein, conserved	0	No	7	148	13	132	0.164	0.48	0.52
Tc00.1047053510691.70	hypothetical protein, conserved	0	No	11	166	16	136	0.164	0.563	0.437
Tc00.1047053511127.240	hypothetical protein, conserved	0	No	10	130	11	75	0.164	0.524	0.476
Tc00.1047053507031.179	hypothetical protein, conserved	0	No	14	372	14	216	0.165	0.581	0.419
Tc00.1047053511145.80	hypothetical protein, conserved	0	No	7	194	13	169	0.166	0.469	0.531
Tc00.1047053509729.20	hypothetical protein, conserved	0	No	33	409	23	433	0.167	1.519	-0.519
Tc00.1047053508879.200	hypothetical protein, conserved	0	No	13	317	15	208	0.167	0.569	0.431
Tc00.1047053508351.60	hypothetical protein, conserved	0	No	20	370	26	302	0.167	0.628	0.372
Tc00.1047053508355.124	hypothetical protein, conserved	8	Yes	34	330	14	215	0.168	1.582	-0.582
Tc00.1047053511467.60	hypothetical protein, conserved	0	No	20	348	18	197	0.168	0.629	0.371
Tc00.1047053508917.20	hypothetical protein, conserved	0	No	30	399	16	341	0.169	1.602	-0.602
Tc00.1047053511001.130	hypothetical protein, conserved	0	No	191	1573	162	1137	0.169	0.852	0.148
Tc00.1047053509379.20	hypothetical protein, conserved	0	No	7	170	23	284	0.169	0.508	0.492
Tc00.1047053509455.90	hypothetical protein, conserved	0	No	5	35	8	130	0.17	2.321	-1.321
Tc00.1047053509967.40	hypothetical protein, conserved	0	No	6	132	15	152	0.171	0.461	0.539
Tc00.1047053508439.10	hypothetical protein, conserved	0	No	31	266	17	230	0.172	1.577	-0.577
Tc00.1047053510303.170	hypothetical protein, conserved	0	No	24	601	33	550	0.174	0.666	0.334
Tc00.1047053508781.80	hypothetical protein, conserved	0	No	13	164	7	172	0.174	1.948	-0.948
Tc00.1047053506673.40	hypothetical protein, conserved	0	No	7	156	14	153	0.175	0.49	0.51
Tc00.1047053509455.20	hypothetical protein, conserved	0	No	11	202	17	180	0.175	0.577	0.423
Tc00.1047053510339.14	hypothetical protein, conserved	0	No	6	174	14	205	0.176	0.505	0.495
Tc00.1047053510101.290	hypothetical protein, conserved	0	No	77	1126	75	873	0.176	0.796	0.204
Tc00.1047053510101.80	hypothetical protein, conserved	0	No	18	440	20	303	0.176	0.62	0.38
Tc00.1047053511867.30	hypothetical protein, conserved	0	No	21	394	27	328	0.178	0.647	0.353
Tc00.1047053506829.5	hypothetical protein, conserved	1	No	14	62	9	77	0.178	1.932	-0.932
Tc00.1047053507887.30	hypothetical protein, conserved	1	No	44	222	34	241	0.179	1.405	-0.405
Tc00.1047053511209.40	hypothetical protein, conserved	0	Yes	14	226	7	229	0.179	2.027	-1.027
Tc00.1047053509099.160	hypothetical protein, conserved	0	No	26	459	33	402	0.179	0.69	0.31
Tc00.1047053509157.110	hypothetical protein, conserved	6	No	23	389	14	383	0.18	1.618	-0.618
Tc00.1047053510719.310	hypothetical protein, conserved	0	No	10	213	19	229	0.18	0.566	0.434
Tc00.1047053510889.150	hypothetical protein, conserved	0	No	46	764	43	523	0.181	0.732	0.268
Tc00.1047053508569.100	hypothetical protein, conserved	0	No	18	252	5	154	0.181	2.2	-1.2
Tc00.1047053510759.140	hypothetical protein, conserved	0	No	73	925	46	765	0.181	1.312	-0.312
Tc00.1047053509985.40	hypothetical protein, conserved	0	No	13	262	26	313	0.182	0.597	0.403
Tc00.1047053510299.70	hypothetical protein, conserved	2	Yes	29	375	11	233	0.182	1.638	-0.638
Tc00.1047053509461.20	hypothetical protein, conserved	0	No	15	147	7	141	0.182	2.055	-1.055
Tc00.1047053509229.20	hypothetical protein, conserved	0	No	88	1584	72	1035	0.183	0.799	0.201
Tc00.1047053510759.100	hypothetical protein, conserved	0	No	12	380	17	312	0.183	0.58	0.42
Tc00.1047053509769.4	hypothetical protein, conserved	0	No	19	289	10	265	0.184	1.742	-0.742
Tc00.1047053510099.70	hypothetical protein, conserved	0	No	23	616	26	461	0.184	0.662	0.338
Tc00.1047053510835.50	hypothetical protein, conserved	1	No	8	227	13	197	0.184	0.534	0.466
Tc00.1047053509233.160	hypothetical protein, conserved	0	No	11	212	19	209	0.186	0.571	0.429
Tc00.1047053506959.90	hypothetical protein, conserved	0	No	51	807	54	643	0.186	0.753	0.247
Tc00.1047053511499.10	hypothetical protein, conserved	0	No	22	240	18	317	0.186	1.614	-0.614
Tc00.1047053509805.110	hypothetical protein, conserved	0	No	43	724	46	575	0.186	0.742	0.258
Tc00.1047053506407.20	hypothetical protein, conserved	0	No	18	150	13	187	0.187	1.726	-0.726
Tc00.1047053510899.59	hypothetical protein, conserved	0	No	7	111	31	260	0.187	0.529	0.471
Tc00.1047053511001.170	hypothetical protein, conserved	0	No	62	1042	48	620	0.187	0.769	0.231
Tc00.1047053503893.40	hypothetical protein, conserved	0	No	10	290	12	193	0.188	0.555	0.445
Tc00.1047053511393.40	hypothetical protein, conserved	5	No	45	108	33	115	0.188	1.452	-0.452
Tc00.1047053506321.320	hypothetical protein, conserved	0	No	34	623	40	533	0.188	0.727	0.273
Tc00.1047053510303.30	hypothetical protein, conserved	0	No	12	263	29	390	0.189	0.614	0.386
Tc00.1047053510173.30	hypothetical protein, conserved	1	Yes	12	129	11	211	0.19	1.784	-0.784
Tc00.1047053506739.160	hypothetical protein, conserved	1	No	6	206	9	150	0.191	0.485	0.515
Tc00.1047053511001.50	hypothetical protein, conserved	4	No	40	493	15	286	0.191	1.547	-0.547
Tc00.1047053510735.50	hypothetical protein, conserved	0	No	6	184	17	254	0.191	0.487	0.513
Tc00.1047053510517.70	hypothetical protein, conserved	0	No	29	786	45	878	0.191	0.72	0.28
Tc00.1047053508153.670	hypothetical protein, conserved	2	No	11	180	12	111	0.191	0.565	0.435
Tc00.1047053511285.70	hypothetical protein, conserved	0	No	19	450	21	322	0.191	0.647	0.353
Tc00.1047053511127.410	hypothetical protein, conserved	3	No	17	425	22	355	0.191	0.645	0.355
Tc00.1047053508405.60	hypothetical protein, conserved	4	No	15	251	17	169	0.191	0.594	0.406
Tc00.1047053507609.80	hypothetical protein, conserved	0	No	24	581	27	434	0.191	0.664	0.336
Tc00.1047053509127.40	hypothetical protein, conserved	0	No	13	237	28	319	0.191	0.625	0.375
Tc00.1047053510885.120	hypothetical protein, conserved	0	No	55	719	25	457	0.192	1.398	-0.398
Tc00.1047053511435.10	hypothetical protein, conserved	0	No	64	860	42	739	0.192	1.309	-0.309
Tc00.1047053510655.70	hypothetical protein, conserved	1	Yes	9	129	24	198	0.192	0.576	0.424
Tc00.1047053509429.300	hypothetical protein, conserved	0	No	58	744	34	593	0.192	1.36	-0.36
Tc00.1047053510121.110	hypothetical protein, conserved	3	No	25	461	38	483	0.192	0.689	0.311
Tc00.1047053511635.60	hypothetical protein, conserved	0	No	9	165	14	137	0.193	0.534	0.466
Tc00.1047053509229.30	hypothetical protein, conserved	0	No	5	108	11	103	0.193	0.434	0.566
Tc00.1047053509161.20	hypothetical protein, conserved	0	No	6	44	7	123	0.194	2.396	-1.396
Tc00.1047053510359.130	hypothetical protein, conserved	1	No	36	444	43	386	0.195	0.728	0.272
Tc00.1047053507513.80	hypothetical protein, conserved	0	No	43	427	23	329	0.195	1.44	-0.44
Tc00.1047053509617.40	hypothetical protein, conserved	0	No	500	392	297	268	0.195	1.151	-0.151
Tc00.1047053509207.100	hypothetical protein, conserved	0	No	26	375	14	315	0.196	1.56	-0.56
Tc00.1047053510945.40	hypothetical protein, conserved	0	No	11	185	21	202	0.196	0.572	0.428
Tc00.1047053510329.320	hypothetical protein, conserved	0	No	7	189	16	223	0.196	0.516	0.484
Tc00.1047053511671.120	hypothetical protein, conserved	0	No	8	193	15	188	0.196	0.52	0.48
Tc00.1047053510355.250	hypothetical protein, conserved	0	No	43	815	65	947	0.197	0.769	0.231
Tc00.1047053508641.80	hypothetical protein, conserved	0	No	29	376	37	337	0.198	0.702	0.298
Tc00.1047053511529.50	hypothetical protein, conserved	1	Yes	27	133	18	140	0.198	1.579	-0.579
Tc00.1047053511801.30	hypothetical protein, conserved	0	No	16	367	25	358	0.198	0.624	0.376
Tc00.1047053508169.120	hypothetical protein, conserved	2	Yes	10	218	13	160	0.198	0.565	0.435
Tc00.1047053511661.20	hypothetical protein, conserved	0	No	18	347	23	290	0.199	0.654	0.346
Tc00.1047053510887.50	hypothetical protein, conserved	0	No	8	69	14	223	0.2	1.847	-0.847
Tc00.1047053510353.20	hypothetical protein, conserved	0	No	21	519	31	512	0.2	0.668	0.332
Tc00.1047053507089.140	hypothetical protein, conserved	10	No	25	382	20	205	0.2	0.671	0.329
Tc00.1047053509443.39	hypothetical protein, conserved	0	Yes	6	43	7	114	0.2	2.272	-1.272
Tc00.1047053509245.20	hypothetical protein, conserved	0	No	7	131	10	89	0.2	0.476	0.524
Tc00.1047053510349.70	hypothetical protein, conserved	0	No	8	162	15	167	0.201	0.55	0.45
Tc00.1047053507089.140	hypothetical protein, conserved	10	No	23	205	23	134	0.201	0.654	0.346
Tc00.1047053511127.70	hypothetical protein, conserved	0	No	42	355	26	314	0.201	1.429	-0.429
Tc00.1047053504207.10	hypothetical protein, conserved	0	No	31	340	22	350	0.203	1.451	-0.451
Tc00.1047053511827.70	hypothetical protein, conserved	0	No	38	169	22	144	0.203	1.472	-0.472
Tc00.1047053508051.20	hypothetical protein, conserved	0	No	79	1369	72	1003	0.203	0.804	0.196
Tc00.1047053511461.50	hypothetical protein, conserved	5	Yes	10	246	13	184	0.203	0.575	0.425
Tc00.1047053508693.60	hypothetical protein, conserved	0	No	5	122	11	128	0.203	0.477	0.523
Tc00.1047053509505.40	hypothetical protein, conserved	0	No	71	156	38	114	0.203	1.365	-0.365
Tc00.1047053510889.20	hypothetical protein, conserved	0	No	13	244	19	219	0.204	0.614	0.386
Tc00.1047053507049.10	hypothetical protein, conserved	0	No	25	249	22	146	0.205	0.666	0.334
Tc00.1047053511507.90	hypothetical protein, conserved	0	No	11	258	13	176	0.205	0.577	0.423
Tc00.1047053509965.150	hypothetical protein, conserved	0	No	33	420	21	391	0.206	1.463	-0.463
Tc00.1047053507991.80	hypothetical protein, conserved	0	No	23	487	31	449	0.207	0.684	0.316
Tc00.1047053508641.90	hypothetical protein, conserved	0	No	36	565	64	752	0.207	0.749	0.251
Tc00.1047053508675.40	hypothetical protein, conserved	0	No	36	365	33	466	0.207	1.393	-0.393
Tc00.1047053510131.90	hypothetical protein, conserved	0	No	13	226	20	214	0.208	0.615	0.385
Tc00.1047053509693.180	hypothetical protein, conserved	0	No	18	272	26	256	0.209	0.652	0.348
Tc00.1047053511657.60	hypothetical protein, conserved	0	No	7	179	10	129	0.21	0.504	0.496
Tc00.1047053507665.10	hypothetical protein, conserved	0	No	14	370	19	309	0.211	0.615	0.385
Tc00.1047053511511.120	hypothetical protein, conserved	0	No	11	229	23	283	0.211	0.591	0.409
Tc00.1047053509877.20	hypothetical protein, conserved	0	No	14	196	10	241	0.212	1.721	-0.721
Tc00.1047053506351.30	hypothetical protein, conserved	0	No	31	467	14	328	0.212	1.555	-0.555
Tc00.1047053506511.30	hypothetical protein, conserved	0	No	27	132	21	155	0.212	1.51	-0.51
Tc00.1047053511001.90	hypothetical protein, conserved	0	No	52	627	22	370	0.213	1.395	-0.395
Tc00.1047053511321.50	hypothetical protein, conserved	0	No	68	1011	48	913	0.214	1.279	-0.279
Tc00.1047053510119.40	hypothetical protein, conserved	0	No	18	153	8	125	0.215	1.838	-0.838
Tc00.1047053506821.160	hypothetical protein, conserved	1	Yes	15	189	20	158	0.215	0.627	0.373
Tc00.1047053506559.70	hypothetical protein, conserved	4	Yes	7	108	11	84	0.215	0.495	0.505
Tc00.1047053510731.80	hypothetical protein, conserved	3	No	11	229	23	296	0.215	0.618	0.382
Tc00.1047053509683.40	hypothetical protein, conserved	1	Yes	12	196	23	225	0.215	0.599	0.401
Tc00.1047053510283.160	hypothetical protein, conserved	0	No	23	177	26	133	0.216	0.665	0.335
Tc00.1047053508175.20	hypothetical protein, conserved	0	No	51	291	40	306	0.216	1.341	-0.341
Tc00.1047053510285.40	hypothetical protein, conserved	0	No	20	319	25	267	0.216	0.67	0.33
Tc00.1047053506629.110	hypothetical protein, conserved	2	No	24	390	23	251	0.217	0.672	0.328
Tc00.1047053510131.90	hypothetical protein, conserved	0	No	34	158	17	120	0.217	1.519	-0.519
Tc00.1047053507771.80	hypothetical protein, conserved	2	Yes	12	170	23	204	0.218	0.626	0.374
Tc00.1047053509719.26	hypothetical protein, conserved	0	Yes	31	158	18	137	0.218	1.493	-0.493
Tc00.1047053511277.130	hypothetical protein, conserved	0	No	47	510	43	355	0.218	0.761	0.239
Tc00.1047053508919.40	hypothetical protein, conserved	0	No	13	328	21	331	0.219	0.625	0.375
Tc00.1047053508181.10	hypothetical protein, conserved	0	No	21	266	25	216	0.219	0.682	0.318
Tc00.1047053506407.30	hypothetical protein, conserved	0	No	55	582	33	466	0.22	1.334	-0.334
Tc00.1047053511483.20	hypothetical protein, conserved	0	No	47	724	42	492	0.22	0.76	0.24
Tc00.1047053510181.90	hypothetical protein, conserved	0	No	9	164	17	172	0.221	0.555	0.445
Tc00.1047053511285.30	hypothetical protein, conserved	0	No	22	336	25	256	0.222	0.67	0.33
Tc00.1047053507063.150	hypothetical protein, conserved	0	No	5	122	13	154	0.222	0.485	0.515
Tc00.1047053510355.230	hypothetical protein, conserved	0	No	11	87	7	106	0.222	1.915	-0.915
Tc00.1047053511751.144	hypothetical protein, conserved	3	No	25	575	32	522	0.222	0.709	0.291
Tc00.1047053511127.180	hypothetical protein, conserved	0	No	27	626	22	349	0.223	0.684	0.316
Tc00.1047053511545.140	hypothetical protein, conserved	0	No	5	183	7	109	0.223	0.425	0.575
Tc00.1047053511445.90	hypothetical protein, conserved	0	No	6	133	12	131	0.223	0.492	0.508
Tc00.1047053510143.30	hypothetical protein, conserved	1	Yes	6	147	12	143	0.223	0.486	0.514
Tc00.1047053509243.20	hypothetical protein, conserved	0	No	24	608	23	400	0.224	0.686	0.314
Tc00.1047053510285.120	hypothetical protein, conserved	0	No	38	511	51	517	0.224	0.754	0.246
Tc00.1047053511001.90	hypothetical protein, conserved	0	No	86	1302	80	993	0.224	0.82	0.18
Tc00.1047053511751.210	hypothetical protein, conserved	1	Yes	10	112	8	165	0.224	1.842	-0.842
Tc00.1047053511511.70	hypothetical protein, conserved	0	No	32	230	33	169	0.225	0.713	0.287
Tc00.1047053506947.20	hypothetical protein, conserved	0	No	13	73	20	183	0.225	1.629	-0.629
Tc00.1047053511277.554	hypothetical protein, conserved	0	Yes	13	276	14	178	0.226	0.599	0.401
Tc00.1047053511907.230	hypothetical protein, conserved	0	No	15	155	12	214	0.226	1.726	-0.726
Tc00.1047053510357.110	hypothetical protein, conserved	0	No	14	312	21	301	0.227	0.643	0.357
Tc00.1047053510285.110	hypothetical protein, conserved	0	No	7	109	23	197	0.228	0.55	0.45
Tc00.1047053510101.360	hypothetical protein, conserved	10	No	5	191	13	248	0.228	0.499	0.501
Tc00.1047053511001.150	hypothetical protein, conserved	0	No	9	214	10	130	0.228	0.547	0.453
Tc00.1047053506435.170	hypothetical protein, conserved	0	No	12	84	7	95	0.229	1.939	-0.939
Tc00.1047053510329.250	hypothetical protein, conserved	0	No	12	216	15	162	0.23	0.6	0.4
Tc00.1047053509437.30	hypothetical protein, conserved	0	No	21	330	7	193	0.231	1.755	-0.755
Tc00.1047053510517.50	hypothetical protein, conserved	0	No	24	395	36	426	0.231	0.719	0.281
Tc00.1047053506821.190	hypothetical protein, conserved	0	No	15	245	21	225	0.232	0.656	0.344
Tc00.1047053509823.10	hypothetical protein, conserved	0	Yes	9	161	18	190	0.233	0.59	0.41
Tc00.1047053510943.70	hypothetical protein, conserved	0	No	19	429	19	278	0.233	0.648	0.352
Tc00.1047053506247.420	hypothetical protein, conserved	0	No	25	237	13	196	0.233	1.59	-0.59
Tc00.1047053508973.30	hypothetical protein, conserved	1	No	38	217	27	214	0.233	1.388	-0.388
Tc00.1047053509805.180	hypothetical protein, conserved	0	No	26	310	12	233	0.233	1.628	-0.628
Tc00.1047053506435.200	hypothetical protein, conserved	0	No	13	198	25	240	0.233	0.63	0.37
Tc00.1047053508505.20	hypothetical protein, conserved	0	No	34	540	42	490	0.234	0.735	0.265
Tc00.1047053509455.60	hypothetical protein, conserved	0	No	6	154	7	83	0.234	0.462	0.538
Tc00.1047053506979.10	hypothetical protein, conserved	5	Yes	21	188	8	125	0.234	1.745	-0.745
Tc00.1047053509683.30	hypothetical protein, conserved	2	No	14	223	23	238	0.235	0.65	0.35
Tc00.1047053511903.290	hypothetical protein, conserved	0	No	25	526	36	534	0.235	0.705	0.295
Tc00.1047053507823.10	hypothetical protein, conserved	0	No	13	154	6	141	0.235	1.984	-0.984
Tc00.1047053509777.90	hypothetical protein, conserved	1	No	8	216	20	301	0.236	0.557	0.443
Tc00.1047053509455.40	hypothetical protein, conserved	0	No	11	168	17	150	0.236	0.578	0.422
Tc00.1047053508507.20	hypothetical protein, conserved	0	No	30	175	12	109	0.236	1.557	-0.557
Tc00.1047053511417.60	hypothetical protein, conserved	0	No	16	251	22	222	0.237	0.643	0.357
Tc00.1047053508909.270	hypothetical protein, conserved	0	No	27	318	37	311	0.237	0.714	0.286
Tc00.1047053510359.230	hypothetical protein, conserved	1	No	47	791	35	447	0.237	0.759	0.241
Tc00.1047053507709.130	hypothetical protein, conserved	0	No	7	157	12	142	0.237	0.528	0.472
Tc00.1047053509767.40	hypothetical protein, conserved	0	No	24	419	38	479	0.238	0.722	0.278
Tc00.1047053508677.120	hypothetical protein, conserved	0	No	25	261	13	209	0.238	1.54	-0.54
Tc00.1047053505183.50	hypothetical protein, conserved	0	No	5	140	14	204	0.239	0.52	0.48
Tc00.1047053511533.10	hypothetical protein, conserved	0	No	61	463	38	381	0.239	1.321	-0.321
Tc00.1047053507667.11	hypothetical protein, conserved	1	Yes	12	83	8	103	0.239	1.861	-0.861
Tc00.1047053509393.50	hypothetical protein, conserved	0	No	34	614	43	578	0.239	0.744	0.256
Tc00.1047053510667.4	hypothetical protein, conserved	0	No	11	296	16	263	0.24	0.611	0.389
Tc00.1047053510073.40	hypothetical protein, conserved	3	Yes	7	120	12	113	0.241	0.549	0.451
Tc00.1047053511365.100	hypothetical protein, conserved	3	No	58	259	32	191	0.242	1.337	-0.337
Tc00.1047053511753.150	hypothetical protein, conserved	0	No	11	189	10	100	0.243	0.582	0.418
Tc00.1047053511167.100	hypothetical protein, conserved	0	No	13	174	6	149	0.244	1.855	-0.855
Tc00.1047053510819.90	hypothetical protein, conserved	0	No	29	514	35	449	0.244	0.724	0.276
Tc00.1047053510841.20	hypothetical protein, conserved	0	No	34	113	25	119	0.245	1.432	-0.432
Tc00.1047053506825.90	hypothetical protein, conserved	0	No	22	484	28	430	0.245	0.698	0.302
Tc00.1047053511211.235	hypothetical protein, conserved	0	No	25	160	16	155	0.247	1.514	-0.514
Tc00.1047053511881.30	hypothetical protein, conserved	0	No	16	350	23	326	0.248	0.648	0.352
Tc00.1047053505983.40	hypothetical protein, conserved	0	No	154	88	91	67	0.248	1.288	-0.288
Tc00.1047053508347.100	hypothetical protein, conserved	0	No	12	239	30	381	0.25	0.638	0.362
Tc00.1047053506181.80	hypothetical protein, conserved	3	No	11	116	9	164	0.25	1.728	-0.728
Tc00.1047053511821.120	hypothetical protein, conserved	0	No	6	163	14	203	0.25	0.534	0.466
Tc00.1047053511737.10	hypothetical protein, conserved	0	No	10	195	19	226	0.25	0.61	0.39
Tc00.1047053509437.60	hypothetical protein, conserved	2	No	12	262	17	226	0.25	0.609	0.391
Tc00.1047053509353.50	hypothetical protein, conserved	0	No	7	186	13	183	0.25	0.53	0.47
Tc00.1047053506811.150	hypothetical protein, conserved	0	No	12	252	17	219	0.25	0.613	0.387
Tc00.1047053510729.210	hypothetical protein, conserved	0	No	7	181	13	181	0.251	0.538	0.462
Tc00.1047053511467.70	hypothetical protein, conserved	0	No	12	156	8	186	0.251	1.788	-0.788
Tc00.1047053510889.110	hypothetical protein, conserved	0	No	22	475	29	444	0.251	0.709	0.291
Tc00.1047053507057.50	hypothetical protein, conserved	0	No	26	259	28	387	0.252	1.387	-0.387
Tc00.1047053508919.94	hypothetical protein, conserved	0	No	5	181	8	133	0.252	0.459	0.541
Tc00.1047053511733.20	hypothetical protein, conserved	0	No	11	169	9	238	0.253	1.721	-0.721
Tc00.1047053510143.50	hypothetical protein, conserved	0	No	52	1141	48	821	0.253	0.78	0.22
Tc00.1047053509831.40	hypothetical protein, conserved	0	No	13	104	8	117	0.253	1.828	-0.828
Tc00.1047053508873.410	hypothetical protein, conserved	0	No	8	136	12	117	0.253	0.574	0.426
Tc00.1047053511261.60	hypothetical protein, conserved	0	No	33	389	52	465	0.254	0.759	0.241
Tc00.1047053510749.50	hypothetical protein, conserved	0	No	53	707	67	716	0.255	0.801	0.199
Tc00.1047053504131.140	hypothetical protein, conserved	0	No	64	390	64	485	0.255	1.244	-0.244
Tc00.1047053511257.20	hypothetical protein, conserved	0	No	18	172	30	409	0.255	1.427	-0.427
Tc00.1047053509599.164	hypothetical protein, conserved	3	Yes	21	370	21	249	0.256	0.673	0.327
Tc00.1047053508891.40	hypothetical protein, conserved	0	No	17	86	18	58	0.256	0.637	0.363
Tc00.1047053510359.90	hypothetical protein, conserved	0	No	14	287	16	209	0.256	0.637	0.363
Tc00.1047053509199.40	hypothetical protein, conserved	0	No	10	206	20	254	0.257	0.617	0.383
Tc00.1047053510349.64	hypothetical protein, conserved	0	No	19	235	11	219	0.259	1.61	-0.61
Tc00.1047053511233.40	hypothetical protein, conserved	0	No	6	82	14	334	0.259	1.746	-0.746
Tc00.1047053510329.240	hypothetical protein, conserved	0	Yes	8	174	13	156	0.26	0.552	0.448
Tc00.1047053509605.20	hypothetical protein, conserved	0	No	177	2371	140	1640	0.26	0.874	0.126
Tc00.1047053511585.100	hypothetical protein, conserved	0	Yes	6	113	8	74	0.26	0.491	0.509
Tc00.1047053508891.20	hypothetical protein, conserved	0	No	38	203	22	168	0.262	1.429	-0.429
Tc00.1047053508909.60	hypothetical protein, conserved	0	No	21	278	10	217	0.262	1.639	-0.639
Tc00.1047053510735.50	hypothetical protein, conserved	0	No	9	50	5	57	0.262	2.052	-1.052
Tc00.1047053511287.160	hypothetical protein, conserved	0	No	18	111	6	68	0.262	1.838	-0.838
Tc00.1047053511815.160	hypothetical protein, conserved	0	No	43	415	45	559	0.263	1.287	-0.287
Tc00.1047053507705.10	hypothetical protein, conserved	0	No	8	251	12	222	0.263	0.59	0.41
Tc00.1047053509171.80	hypothetical protein, conserved	0	No	20	342	22	261	0.263	0.694	0.306
Tc00.1047053509207.50	hypothetical protein, conserved	0	No	12	267	18	257	0.264	0.642	0.358
Tc00.1047053510667.30	hypothetical protein, conserved	8	No	24	397	31	369	0.265	0.72	0.28
Tc00.1047053509985.30	hypothetical protein, conserved	0	No	14	162	7	141	0.265	1.741	-0.741
Tc00.1047053510309.30	hypothetical protein, conserved	0	No	35	287	13	163	0.266	1.529	-0.529
Tc00.1047053511855.40	hypothetical protein, conserved	0	No	23	392	32	393	0.266	0.721	0.279
Tc00.1047053510305.70	hypothetical protein, conserved	2	Yes	13	183	11	94	0.267	0.607	0.393
Tc00.1047053511239.130	hypothetical protein, conserved	0	No	22	260	10	188	0.268	1.591	-0.591
Tc00.1047053511815.70	hypothetical protein, conserved	0	No	5	73	9	65	0.268	0.495	0.505
Tc00.1047053506947.20	hypothetical protein, conserved	0	No	18	182	14	226	0.268	1.597	-0.597
Tc00.1047053507711.230	hypothetical protein, conserved	0	No	19	388	23	327	0.268	0.696	0.304
Tc00.1047053508277.90	hypothetical protein, conserved	0	No	18	212	26	211	0.269	0.689	0.311
Tc00.1047053510101.270	hypothetical protein, conserved	0	No	8	155	14	154	0.27	0.568	0.432
Tc00.1047053511445.110	hypothetical protein, conserved	0	No	44	343	36	213	0.271	0.759	0.241
Tc00.1047053510351.100	hypothetical protein, conserved	0	No	65	433	55	293	0.271	0.8	0.2
Tc00.1047053511289.90	hypothetical protein, conserved	0	No	15	201	20	402	0.271	1.5	-0.5
Tc00.1047053508541.200	hypothetical protein, conserved	0	No	35	318	23	289	0.272	1.383	-0.383
Tc00.1047053508387.30	hypothetical protein, conserved	0	No	34	406	40	357	0.272	0.747	0.253
Tc00.1047053506945.40	hypothetical protein, conserved	0	No	7	349	14	404	0.272	0.579	0.421
Tc00.1047053507093.30	hypothetical protein, conserved	0	No	15	119	8	111	0.274	1.749	-0.749
Tc00.1047053507677.30	hypothetical protein, conserved	0	No	39	634	36	441	0.275	0.754	0.246
Tc00.1047053505983.40	hypothetical protein, conserved	0	No	136	1446	78	980	0.275	1.182	-0.182
Tc00.1047053509965.170	hypothetical protein, conserved	3	Yes	22	264	11	210	0.276	1.591	-0.591
Tc00.1047053508525.20	hypothetical protein, conserved	0	No	22	426	36	497	0.276	0.713	0.287
Tc00.1047053507517.80	hypothetical protein, conserved	2	Yes	10	181	13	139	0.278	0.591	0.409
Tc00.1047053509875.240	hypothetical protein, conserved	1	No	12	97	11	143	0.278	1.608	-0.608
Tc00.1047053505193.20	hypothetical protein, conserved	0	No	22	153	12	127	0.279	1.522	-0.522
Tc00.1047053509297.20	hypothetical protein, conserved	0	No	10	160	13	126	0.28	0.606	0.394
Tc00.1047053504105.240	hypothetical protein, conserved	0	No	36	579	39	477	0.28	0.76	0.24
Tc00.1047053510579.30	hypothetical protein, conserved	0	No	16	179	21	358	0.281	1.524	-0.524
Tc00.1047053511459.40	hypothetical protein, conserved	0	No	41	628	20	426	0.282	1.391	-0.391
Tc00.1047053511717.20	hypothetical protein, conserved	0	No	27	537	32	462	0.282	0.726	0.274
Tc00.1047053511131.50	hypothetical protein, conserved	0	No	26	357	19	374	0.283	1.434	-0.434
Tc00.1047053506959.110	hypothetical protein, conserved	0	No	34	425	25	423	0.283	1.354	-0.354
Tc00.1047053509455.130	hypothetical protein, conserved	1	No	10	146	27	243	0.283	0.616	0.384
Tc00.1047053511445.70	hypothetical protein, conserved	1	No	22	370	24	286	0.284	0.709	0.291
Tc00.1047053508817.40	hypothetical protein, conserved	0	No	5	177	9	166	0.284	0.521	0.479
Tc00.1047053510039.60	hypothetical protein, conserved	0	No	82	1073	39	638	0.284	1.25	-0.25
Tc00.1047053511217.30	hypothetical protein, conserved	0	No	22	453	24	346	0.284	0.7	0.3
Tc00.1047053510969.30	hypothetical protein, conserved	0	Yes	10	103	5	108	0.285	2.097	-1.097
Tc00.1047053509319.10	hypothetical protein, conserved	0	No	20	407	25	361	0.285	0.71	0.29
Tc00.1047053508153.590	hypothetical protein, conserved	0	No	9	229	14	211	0.285	0.592	0.408
Tc00.1047053506327.30	hypothetical protein, conserved	1	No	41	760	52	756	0.285	0.784	0.216
Tc00.1047053511537.60	hypothetical protein, conserved	0	No	12	171	23	211	0.286	0.644	0.356
Tc00.1047053508207.90	hypothetical protein, conserved	0	No	32	340	16	245	0.287	1.441	-0.441
Tc00.1047053509799.110	hypothetical protein, conserved	0	No	18	307	17	197	0.287	0.679	0.321
Tc00.1047053509059.40	hypothetical protein, conserved	0	No	25	155	12	115	0.287	1.546	-0.546
Tc00.1047053509149.30	hypothetical protein, conserved	0	No	73	464	50	399	0.287	1.255	-0.255
Tc00.1047053510725.50	hypothetical protein, conserved	0	No	42	243	31	134	0.289	0.747	0.253
Tc00.1047053510885.60	hypothetical protein, conserved	7	No	73	836	69	653	0.289	0.826	0.174
Tc00.1047053508465.140	hypothetical protein, conserved	0	No	56	860	60	744	0.289	0.807	0.193
Tc00.1047053509767.20	hypothetical protein, conserved	0	No	15	231	20	200	0.29	0.649	0.351
Tc00.1047053506811.110	hypothetical protein, conserved	0	No	34	599	29	387	0.29	0.757	0.243
Tc00.1047053510075.30	hypothetical protein, conserved	0	No	8	276	8	153	0.291	0.554	0.446
Tc00.1047053507711.210	hypothetical protein, conserved	0	No	51	830	47	607	0.291	0.794	0.206
Tc00.1047053504131.120	hypothetical protein, conserved	0	No	28	317	19	301	0.292	1.399	-0.399
Tc00.1047053511911.98	hypothetical protein, conserved	0	No	8	203	16	235	0.292	0.579	0.421
Tc00.1047053510431.270	hypothetical protein, conserved	0	Yes	18	294	30	339	0.292	0.692	0.308
Tc00.1047053511751.60	hypothetical protein, conserved	0	No	12	207	23	265	0.293	0.668	0.332
Tc00.1047053510719.100	hypothetical protein, conserved	1	Yes	8	41	10	89	0.293	1.737	-0.737
Tc00.1047053509911.80	hypothetical protein, conserved	0	No	9	180	15	181	0.293	0.603	0.397
Tc00.1047053509149.20	hypothetical protein, conserved	1	No	19	200	31	228	0.293	0.699	0.301
Tc00.1047053509875.230	hypothetical protein, conserved	0	Yes	26	350	24	232	0.294	0.718	0.282
Tc00.1047053511761.70	hypothetical protein, conserved	0	No	37	793	28	459	0.295	0.765	0.235
Tc00.1047053510257.24	hypothetical protein, conserved	0	No	15	126	10	140	0.295	1.667	-0.667
Tc00.1047053508387.70	hypothetical protein, conserved	0	No	52	723	98	1113	0.296	0.817	0.183
Tc00.1047053511583.10	hypothetical protein, conserved	0	No	12	254	13	171	0.296	0.621	0.379
Tc00.1047053511825.30	hypothetical protein, conserved	0	No	22	132	15	133	0.296	1.478	-0.478
Tc00.1047053511001.30	hypothetical protein, conserved	0	No	6	179	9	147	0.296	0.547	0.453
Tc00.1047053509791.160	hypothetical protein, conserved	0	No	63	1119	57	831	0.297	0.821	0.179
Tc00.1047053509065.30	hypothetical protein, conserved	0	No	59	433	50	294	0.297	0.801	0.199
Tc00.1047053507739.90	hypothetical protein, conserved	0	No	9	176	15	182	0.297	0.62	0.38
Tc00.1047053507527.20	hypothetical protein, conserved	0	No	54	632	29	439	0.298	1.293	-0.293
Tc00.1047053507049.30	hypothetical protein, conserved	11	No	23	355	26	288	0.298	0.718	0.282
Tc00.1047053508641.310	hypothetical protein, conserved	0	No	56	868	47	579	0.298	0.795	0.205
Tc00.1047053511817.260	hypothetical protein, conserved	0	No	24	558	39	665	0.299	0.733	0.267
Tc00.1047053508207.80	hypothetical protein, conserved	0	No	20	366	28	371	0.3	0.724	0.276
Tc00.1047053506181.97	hypothetical protein, conserved	2	No	10	166	15	154	0.301	0.618	0.382
Tc00.1047053510739.10	hypothetical protein, conserved	0	No	11	261	14	203	0.301	0.611	0.389
Tc00.1047053503841.60	hypothetical protein, conserved	1	No	49	534	21	308	0.301	1.346	-0.346
Tc00.1047053511903.250	hypothetical protein, conserved	0	No	17	316	19	244	0.302	0.691	0.309
Tc00.1047053506467.20	hypothetical protein, conserved	0	No	36	456	16	284	0.303	1.401	-0.401
Tc00.1047053511127.50	hypothetical protein, conserved	0	No	23	457	26	376	0.303	0.728	0.272
Tc00.1047053509793.20	hypothetical protein, conserved	1	Yes	24	140	15	131	0.303	1.497	-0.497
Tc00.1047053506629.160	hypothetical protein, conserved	0	No	11	167	5	149	0.304	1.963	-0.963
Tc00.1047053511671.90	hypothetical protein, conserved	0	Yes	7	164	9	119	0.304	0.564	0.436
Tc00.1047053510181.110	hypothetical protein, conserved	0	No	31	296	20	267	0.305	1.398	-0.398
Tc00.1047053511261.50	hypothetical protein, conserved	1	No	10	114	6	125	0.306	1.827	-0.827
Tc00.1047053506579.70	hypothetical protein, conserved	0	No	34	287	35	227	0.306	0.768	0.232
Tc00.1047053511395.50	hypothetical protein, conserved	0	No	47	637	22	404	0.306	1.355	-0.355
Tc00.1047053508405.50	hypothetical protein, conserved	0	No	9	141	17	163	0.306	0.612	0.388
Tc00.1047053508585.20	hypothetical protein, conserved	0	No	13	288	13	186	0.306	0.646	0.354
Tc00.1047053510303.70	hypothetical protein, conserved	1	No	26	479	25	338	0.307	0.734	0.266
Tc00.1047053509849.20	hypothetical protein, conserved	0	No	6	160	10	145	0.307	0.544	0.456
Tc00.1047053508857.100	hypothetical protein, conserved	0	No	24	353	44	488	0.307	0.754	0.246
Tc00.1047053509331.100	hypothetical protein, conserved	0	No	16	118	10	116	0.307	1.573	-0.573
Tc00.1047053511277.590	hypothetical protein, conserved	0	No	14	95	14	152	0.308	1.6	-0.6
Tc00.1047053507089.154	hypothetical protein, conserved	0	No	43	655	42	502	0.308	0.785	0.215
Tc00.1047053507705.30	hypothetical protein, conserved	0	No	22	112	22	76	0.309	0.679	0.321
Tc00.1047053510343.10	hypothetical protein, conserved	0	No	13	324	13	211	0.309	0.651	0.349
Tc00.1047053506135.20	hypothetical protein, conserved	0	No	27	337	26	237	0.309	0.73	0.27
Tc00.1047053505193.70	hypothetical protein, conserved	0	No	26	356	12	242	0.309	1.473	-0.473
Tc00.1047053511871.100	hypothetical protein, conserved	0	No	28	527	11	309	0.31	1.492	-0.492
Tc00.1047053506947.30	hypothetical protein, conserved	0	No	28	353	25	235	0.31	0.746	0.254
Tc00.1047053509103.10	hypothetical protein, conserved	0	No	15	308	22	307	0.31	0.68	0.32
Tc00.1047053510121.80	hypothetical protein, conserved	0	No	23	486	27	420	0.31	0.736	0.264
Tc00.1047053508369.10	hypothetical protein, conserved	0	No	7	175	9	131	0.311	0.582	0.418
Tc00.1047053511903.60	hypothetical protein, conserved	0	No	21	170	17	195	0.312	1.417	-0.417
Tc00.1047053508919.90	hypothetical protein, conserved	1	Yes	15	132	12	166	0.314	1.572	-0.572
Tc00.1047053510359.160	hypothetical protein, conserved	1	No	27	254	13	181	0.314	1.48	-0.48
Tc00.1047053509143.10	hypothetical protein, conserved	0	No	18	361	20	280	0.314	0.698	0.302
Tc00.1047053510351.120	hypothetical protein, conserved	0	No	5	81	12	107	0.315	0.55	0.45
Tc00.1047053503975.100	hypothetical protein, conserved	2	No	39	503	33	326	0.315	0.766	0.234
Tc00.1047053508181.70	hypothetical protein, conserved	0	No	111	1806	53	1036	0.316	1.201	-0.201
Tc00.1047053507663.60	hypothetical protein, conserved	0	No	11	296	15	258	0.316	0.639	0.361
Tc00.1047053508181.110	hypothetical protein, conserved	0	No	55	265	41	253	0.316	1.281	-0.281
Tc00.1047053509799.20	hypothetical protein, conserved	0	No	10	217	16	223	0.317	0.642	0.358
Tc00.1047053508205.10	hypothetical protein, conserved	0	No	9	94	8	140	0.318	1.676	-0.676
Tc00.1047053509567.34	hypothetical protein, conserved	0	No	33	427	20	360	0.318	1.391	-0.391
Tc00.1047053510001.40	hypothetical protein, conserved	0	No	39	544	49	535	0.318	0.783	0.217
Tc00.1047053510665.4	hypothetical protein, conserved	1	Yes	7	206	10	163	0.318	0.554	0.446
Tc00.1047053508199.60	hypothetical protein, conserved	0	No	11	126	17	125	0.321	0.642	0.358
Tc00.1047053509569.140	hypothetical protein, conserved	0	No	36	621	34	459	0.322	0.783	0.217
Tc00.1047053511821.80	hypothetical protein, conserved	0	No	26	654	27	502	0.322	0.739	0.261
Tc00.1047053506629.190	hypothetical protein, conserved	0	No	17	379	13	190	0.322	0.656	0.344
Tc00.1047053510149.70	hypothetical protein, conserved	0	No	19	344	20	261	0.323	0.721	0.279
Tc00.1047053509997.73	hypothetical protein, conserved	7	Yes	12	265	15	217	0.323	0.655	0.345
Tc00.1047053507057.60	hypothetical protein, conserved	11	No	10	270	17	285	0.324	0.621	0.379
Tc00.1047053510161.20	hypothetical protein, conserved	0	No	22	637	18	380	0.324	0.729	0.271
Tc00.1047053511543.40	hypothetical protein, conserved	0	No	39	549	31	573	0.324	1.313	-0.313
Tc00.1047053507049.119	hypothetical protein, conserved	0	No	26	312	29	261	0.324	0.75	0.25
Tc00.1047053511321.40	hypothetical protein, conserved	1	Yes	14	111	5	74	0.324	1.867	-0.867
Tc00.1047053510311.20	hypothetical protein, conserved	5	No	48	235	31	199	0.325	1.311	-0.311
Tc00.1047053511529.20	hypothetical protein, conserved	4	Yes	23	80	23	111	0.325	1.388	-0.388
Tc00.1047053510257.60	hypothetical protein, conserved	1	Yes	15	134	13	174	0.326	1.498	-0.498
Tc00.1047053506821.150	hypothetical protein, conserved	0	No	12	182	16	158	0.326	0.651	0.349
Tc00.1047053503893.60	hypothetical protein, conserved	0	No	12	265	15	221	0.327	0.667	0.333
Tc00.1047053511445.40	hypothetical protein, conserved	0	No	25	532	29	458	0.327	0.742	0.258
Tc00.1047053506945.50	hypothetical protein, conserved	0	No	28	385	45	479	0.327	0.774	0.226
Tc00.1047053510763.70	hypothetical protein, conserved	0	No	6	166	11	176	0.328	0.578	0.422
Tc00.1047053511693.20	hypothetical protein, conserved	0	No	49	113	25	77	0.328	1.336	-0.336
Tc00.1047053506467.10	hypothetical protein, conserved	0	No	44	551	28	452	0.328	1.289	-0.289
Tc00.1047053511821.40	hypothetical protein, conserved	1	No	49	552	26	385	0.328	1.314	-0.314
Tc00.1047053507143.10	hypothetical protein, conserved	1	Yes	8	149	10	110	0.329	0.591	0.409
Tc00.1047053506915.10	hypothetical protein, conserved	0	No	25	603	29	523	0.329	0.748	0.252
Tc00.1047053510105.70	hypothetical protein, conserved	0	No	16	279	11	290	0.329	1.512	-0.512
Tc00.1047053508347.80	hypothetical protein, conserved	1	No	15	316	25	371	0.329	0.704	0.296
Tc00.1047053510149.40	hypothetical protein, conserved	0	No	22	456	19	289	0.33	0.734	0.266
Tc00.1047053510889.200	hypothetical protein, conserved	0	No	36	587	57	733	0.33	0.789	0.211
Tc00.1047053506435.110	hypothetical protein, conserved	1	Yes	10	97	8	129	0.331	1.662	-0.662
Tc00.1047053511847.20	hypothetical protein, conserved	0	No	46	841	46	673	0.331	0.8	0.2
Tc00.1047053511817.100	hypothetical protein, conserved	0	No	18	279	10	241	0.331	1.555	-0.555
Tc00.1047053508317.20	hypothetical protein, conserved	0	No	26	549	29	460	0.332	0.751	0.249
Tc00.1047053508169.80	hypothetical protein, conserved	0	No	7	146	11	132	0.332	0.575	0.425
Tc00.1047053511287.80	hypothetical protein, conserved	0	No	11	244	17	245	0.332	0.65	0.35
Tc00.1047053508045.60	hypothetical protein, conserved	0	No	40	696	52	728	0.334	0.805	0.195
Tc00.1047053511625.60	hypothetical protein, conserved	0	No	14	153	5	97	0.334	1.775	-0.775
Tc00.1047053510339.70	hypothetical protein, conserved	0	No	47	744	32	404	0.334	0.798	0.202
Tc00.1047053509561.9	hypothetical protein, conserved	1	Yes	29	335	14	233	0.334	1.441	-0.441
Tc00.1047053510099.30	hypothetical protein, conserved	0	Yes	68	883	32	526	0.334	1.266	-0.266
Tc00.1047053509179.70	hypothetical protein, conserved	1	No	5	71	6	156	0.334	1.831	-0.831
Tc00.1047053511571.20	hypothetical protein, conserved	0	No	14	274	15	197	0.335	0.671	0.329
Tc00.1047053510431.80	hypothetical protein, conserved	0	No	59	718	57	841	0.335	1.212	-0.212
Tc00.1047053504741.80	hypothetical protein, conserved	0	No	23	521	20	323	0.335	0.713	0.287
Tc00.1047053509393.30	hypothetical protein, conserved	0	No	27	531	14	386	0.336	1.402	-0.402
Tc00.1047053511801.10	hypothetical protein, conserved	2	No	17	446	23	436	0.336	0.723	0.277
Tc00.1047053510119.50	hypothetical protein, conserved	1	No	34	451	41	426	0.336	0.783	0.217
Tc00.1047053508405.110	hypothetical protein, conserved	0	No	14	229	30	340	0.337	0.693	0.307
Tc00.1047053507747.240	hypothetical protein, conserved	6	No	37	722	37	570	0.337	0.789	0.211
Tc00.1047053509791.60	hypothetical protein, conserved	8	No	19	423	22	355	0.337	0.725	0.275
Tc00.1047053510351.50	hypothetical protein, conserved	0	No	11	247	17	257	0.338	0.673	0.327
Tc00.1047053511647.50	hypothetical protein, conserved	0	No	10	193	19	242	0.338	0.66	0.34
Tc00.1047053508799.180	hypothetical protein, conserved	0	No	16	411	14	246	0.338	0.684	0.316
Tc00.1047053511127.360	hypothetical protein, conserved	2	No	16	295	26	339	0.338	0.707	0.293
Tc00.1047053510253.10	hypothetical protein, conserved	0	No	11	218	18	233	0.338	0.653	0.347
Tc00.1047053510861.14	hypothetical protein, conserved	0	No	88	459	76	332	0.34	0.838	0.162
Tc00.1047053510043.59	hypothetical protein, conserved	0	No	20	221	26	398	0.34	1.385	-0.385
Tc00.1047053510857.10	hypothetical protein, conserved	0	No	25	452	32	438	0.34	0.757	0.243
Tc00.1047053508781.30	hypothetical protein, conserved	0	No	66	983	55	683	0.34	0.834	0.166
Tc00.1047053511109.20	hypothetical protein, conserved	1	No	12	118	7	123	0.34	1.787	-0.787
Tc00.1047053507317.30	hypothetical protein, conserved	0	No	35	243	26	242	0.341	1.341	-0.341
Tc00.1047053506891.10	hypothetical protein, conserved	0	No	45	424	37	277	0.342	0.795	0.205
Tc00.1047053510579.110	hypothetical protein, conserved	0	No	68	639	59	457	0.342	0.824	0.176
Tc00.1047053509169.10	hypothetical protein, conserved	0	No	23	354	36	415	0.342	0.749	0.251
Tc00.1047053509805.190	hypothetical protein, conserved	1	No	6	141	13	175	0.343	0.573	0.427
Tc00.1047053510719.130	hypothetical protein, conserved	0	No	45	201	23	135	0.343	1.314	-0.314
Tc00.1047053511733.120	hypothetical protein, conserved	0	No	19	269	24	248	0.344	0.73	0.27
Tc00.1047053510797.20	hypothetical protein, conserved	1	Yes	5	121	6	75	0.346	0.517	0.483
Tc00.1047053509507.20	hypothetical protein, conserved	0	No	65	873	58	653	0.346	0.838	0.162
Tc00.1047053508351.30	hypothetical protein, conserved	0	No	33	363	14	220	0.346	1.429	-0.429
Tc00.1047053511713.40	hypothetical protein, conserved	1	No	6	62	6	123	0.346	1.984	-0.984
Tc00.1047053511389.140	hypothetical protein, conserved	0	No	5	46	7	112	0.347	1.739	-0.739
Tc00.1047053510351.60	hypothetical protein, conserved	0	No	16	144	16	215	0.348	1.493	-0.493
Tc00.1047053509207.40	hypothetical protein, conserved	0	No	14	222	17	179	0.349	0.664	0.336
Tc00.1047053511757.20	hypothetical protein, conserved	0	No	16	249	29	325	0.349	0.72	0.28
Tc00.1047053510729.100	hypothetical protein, conserved	3	No	13	113	7	106	0.349	1.742	-0.742
Tc00.1047053508781.60	hypothetical protein, conserved	2	Yes	10	245	10	153	0.35	0.624	0.376
Tc00.1047053509569.30	hypothetical protein, conserved	11	No	87	1221	68	810	0.35	0.849	0.151
Tc00.1047053511909.10	hypothetical protein, conserved	0	No	12	298	18	297	0.35	0.664	0.336
Tc00.1047053508593.120	hypothetical protein, conserved	0	No	14	209	17	173	0.35	0.682	0.318
Tc00.1047053510735.90	hypothetical protein, conserved	0	No	41	944	37	687	0.351	0.806	0.194
Tc00.1047053511483.50	hypothetical protein, conserved	0	No	19	273	11	231	0.351	1.462	-0.462
Tc00.1047053510835.10	hypothetical protein, conserved	1	No	12	194	10	99	0.352	0.612	0.388
Tc00.1047053511753.50	hypothetical protein, conserved	0	No	15	165	18	285	0.352	1.439	-0.439
Tc00.1047053511755.119	hypothetical protein, conserved	0	No	25	259	20	285	0.352	1.375	-0.375
Tc00.1047053506495.10	hypothetical protein, conserved	0	No	18	188	13	200	0.352	1.473	-0.473
Tc00.1047053511739.20	hypothetical protein, conserved	0	No	10	152	11	271	0.353	1.621	-0.621
Tc00.1047053509127.110	hypothetical protein, conserved	0	No	22	309	23	241	0.353	0.746	0.254
Tc00.1047053507951.179	hypothetical protein, conserved	0	No	11	187	8	217	0.354	1.596	-0.596
[truncated: 1,969 more rows]

## Sheet: Unique ORFs
CL Brener gene id	Product description	Length (aa)
[truncated: 6 more rows]
